# Supplementary material for: Combined mineral-supplemented diet and exercise increases bone mass and strength after eight weeks and maintains increases after eight weeks detraining in adult mice
Source: PLoS One. 2018 Sep 21;13(9):e0204470. doi: 10.1371/journal.pone.0204470 (PMC6150513; doi:10.1371/journal.pone.0204470)
Supplement: S1 Dataset — (XLSX) [file pone.0204470.s001.xlsx]

## Sheet: Body Weight
Body Weight (g)			Day
Group	Duration (Weeks)	Mouse	2/19	2/25	3/2	Day 1	Day 8	Day 15	Day 22	Day 29	Day 36	Day 43	Day 50	Day 57	Day 64	Day 71	Day 78	Day 85	Day 92	Day 99	Day 106	Day 113
B		1	28.5	28.7	30.3	29.9
B		3	28.8	29.3	28.9	29.6
B		4	30.8	31.3	30.8	31.5
B		5	30.9	31.7	32.4	32.1
B		6	33.5	33.4	33.7	33.8
B		7	29.9	29.2	29.9	29.5
B		8	30	30.5	30.6	30.9
B		46	29.2	30.3	29.9	29.9
B		9	30.6	31.3	31.5	32.2	31.7	32	32.2	32.5	33.7	34.5	34.5	34.3	35.7	36.8	35.5	35.5	39.6	39.8	40.7	39.7
B		10	29.3	29	29.6	29.8	28.8	29.3	30.1	29.5	30.3	31.6	31.5	31.8	32	33.6	33.9	33.5	34.3	33.2	32.5	32
B		11	28.4	28.4	28.1	28.7	28.6	28.4	28.5	28.8	29.9	30.2	30.6	31.1
B		12	30.1	31.2	31	31.7	31.5	31.6	32.6	33.4	35.2	36.2	35.7	36	35.7	37.5	37.5	36.5	39.8	40	41.6	42.8
B		13	30.4	32.8	32	33.6	31.4	31.1	32.7	33.7	34.5	36.2	37.4	37.9	38.9	41.2	40.6	39.7	43.3	43.2	43.6	41.7
B		14	33.3	36.1	36.7	38.9	36.3	36.7	37.9	36.8	38.4	39.2	39.1	39.8
B		15	29.7	29.9	30	29.6	30.5	30.8	30.2	31.1	31.2	32.6	32.6	33.4	34.3	35.1	36.6	36.2	36.3	35.6	34.6	34.1
B		16	29.8	30	30.4	31.1	29.8	28.3	29.7	29.8	31.3	32.4	32.6	32.6
C	8	17	31.7	31.9	32.4	33.2	32.6	32.5	34.6	34.1	36.6	38.5	37.9	38.7
C	8	18	31	30	29.9	29.9	29.1	28.8	29.2	29.4	30.2	30.7	31.6	32.2
C	8	19	29.9	29.7	31.3	30.5	29.4	30.3	31.9	32.1	35.2	37.3	38.3	39.7	40.1	41.6	42.5	42.7	42.9	40.7	41.9	40.7
C	8	20	29.7	30.5	30.8	31.1	30.5	30.4	31.6	31.1	31.8	33.7	33.6	34.2
C	8	21	31.4	31.6	31.9	33.2	30.5	30.3	30.2	30.4	31.3	31.8	31.7	31.8	31.9	31.7	31.3	31.4	32	33.2	35.2	34
C	8	22	30.7	29.5	29.7	29.9	29.5	30.3	30.2	30.9	31.2	31.6	31.7	32	32.4	34	33.7	34.2	33.5	33.9	35.4	36.2
C	8	23	30.5	29.8	30.1	30.5	31.3	30.8	30.2	30.6	32	32.8	33.4	32.8	33.2	35.3	34.6	33	34.3	37.1	38.3	38.3
C	8	24	30.1	29.9	30.2	31.1	29.3	28.8	29.1	30	32	33.6	34.6	35.7
C	8	25	29.3	29.4	30.3	31.2	31	31.3	32.3	32.9	35	36.6	37.5	37.7	38.4	39	39.1	38.9	40	42.1	43.5	44.5
C	8	27	28.8	28.8	28.9	29.8	29.7	30	30.8	31.7	32.8	35.4	35.2	34.8
C	8	28	30	30.4	31.1	31.6	31.3	30.9	31.5	32.1	33.2	34.5	33.8	34
C	8	53	29.9	29.6	29.8	29.3	29	29.2	30.5	31	32.9	35.1	35.3	35.9
C	8	2	31.7	30.9	31.6	32.1	32	31.8	32.3	32.9	34.1	36.1	35.7	35.8	35.5	36	34.3	32.6	36.2	36.1	35.2	34.9
C	8	29	31.1	30.7	31.7	32	31.5	30.6	31.3	32.5	32.4	34.2	34.2	34.5	36.1	36.5	36.1	36.4	39.8	39.6	40.3	40.3
C	8	30	28.7	28.9	29.5	29.8	30.4	30.5	31.5	33.2	35.2	36.7	37.4	38.4	40.3	40.4	38.2	40.3	41.6	41.1	41	40.4
C	8	31	28.9	28.6	28.9	28.6	29.8	29.3	29.8	30.3	31.5	32.8	34.6	35.6	35.6	36.1	35.4	34.8	37.8	37.73	37.4	38.8
C	8	32	32.4	32.1	31.5	32	30.8	31.2	32.4	33.1	35.3	36.8	38.1	38	39.4	40.2	40	40.3	42	42	42.9	41.6
C	8	33	30.1	30.2	29.5	29.8	29.9	29.6	29.9	29.6	30.9	32.6	33.1	32.9
C	8	34	30.6	31.2	32	32.2	32.4	32.9	34.3	35.5	36.1	38	38.9	39.3
C	16	35	32	31.7	32	32.4	32.1	33.8	34.5	35.4	37.6	38.8	39	38.6
C	16	36	31.9	32	31.8	32.3	32.6	31.7	32.2	32	33.8	35	35.7	36.3
C	16	37	29.8	30.6	31	30.5	30.7	31	31.3	31.8	33.3	33.3	34.2	35.6
C	16	38	32.3	31.7	31.3	31.5	30.7	30.5	32	33.1	34.6	35.8	36.4	36.7	36.2	36.4	34.8	36.7	40.3	40.8	42.5	42
C	16	39	28.9	30.2	30.2	30.1	29.6	28.8	30	30	30.8	32	33.3	33.8	34.5	34.3	32.8	33.9	34.7	36.5	38.2	39.1
C	16	40	30.2	30	30.3	30.4	30	29.2	30.1	30.3	30.5	31	31	31.6	31.5	31.5	31.5	31.3	32.3	31.8	31.1
C	16	41	30	31.1	31.3	30.7	31.5	30.7	31.7	31.4	32.8	34.6	34.5	35.4	35.6	34.7	34.4	35.6	38.3	40.1	40.7	40.7
C	16	42	30.1	29.3	29.9	29.3	30.4	30.2	30.3	30.6	30.2	31.2	33	33.1
C	16	43	28.9	29.5	30	30	29.4	29.7	30.1	30.2	31.5	33.5	33.5	33.8
C	16	44	30.5	31.6	31.2	30.6	30.4	29.6	30.6	31.4	32.9	33.3	34.2	35	36.1	36.6	37	37.3	40.5	40.4	41.4	41.8
C	16	45	30.3	30.1	30.6	31.2	30.7	30.5	30.4	32	32.4	35.2	36	36.3
C	16	47	31	31.2	30.7	30.1	30.2	29.9	31.4	32	33.6	35	33.5	33.8
C	16	48	30.6	30.3	30	30.5	30.2	30.1	30.7	31.3	32.7	33.6	33.4	33.4
C	16	26	31	32.6	33.7	34.1	33.3	34	35.1	35.4	35.6	37.8	38.2	38.1	39.7	42.2	43.1	44.5	43.2	40	41.6	40.2
C	16	49	28.7	29.7	29.1	29.5	29.7	29.4	30.1	30.2	30.9	32.2	33	33.5
C	16	50	29.6	29.2	29.4	30.1	31	30.5	29	30	31.3	31.4	32.2	33.5	32.5	35.1	35.5	36	37	36.1	37.2	35.5
C	16	51	31.4	30.8	29.7	30.4	31.4	32	33	32.6	33.4	35.5	35.4	35.9	37.1	39.5	39.9	39.9	40.2	38.7	38.9	38.1
C	16	52	29.6	30.1	30.8	30.8	32.6	33.2	32.9	33.6	34	36.5	37	38.8	38.5	39.7	40.2	40.1	39.4	39.4	41.2	42.4
C	16	54	30.2	30.2	30	31.1	30.7	32	32.9	33.9	34.5	35.5	35.7	37.2
C	16	55	29.2	29.4	29.8	30	29	28.9	29.3	29.5	30.8	30.5	32	32.3	33	35.3	36.1	35.6	36.5	34.7	33.4	32.6
CE	8	56	30.7	32.7	33.3	33.8	32.6	34.2	35.2	36.4	37.4	38.6	38.9	38.5
CE	8	57	31	31.2	31.4	31.4	30.8	31.6	31.5	31.6	33	33.6	34.5	35.5
CE	8	58	31.1	30.8	31.3	31.3	30	30.5	30.1	30.1	30.9	32	32.3	32.9
CE	8	59	30	31	31.2	31.3	31.7	31.3	32.7	32	35.3	37	36.7	36.3
CE	8	60	28.8	27.6	27.8	28.8	28.4	28	28.5	29.3	30.7	32.7	33.1	32.8	33.5	35.7	35.9	36.9	38.7	37.2	37.8	37.4
CE	8	61	28.3	28.5	29.2	29	29.6	29.7	31.2	33.2	32.5	34.4	36.6	35.5	36.1	36.8	37.1	36.8	38.6	37.7	38	36.8
CE	8	62	29	29.5	29.9	29.1	29.9	29.2	30.6	30.7	31.8	32.4	33.7	32.8	32.9	34.6	34.5	35.7	36.1	36.6	35.8	35.4
CE	8	63	30.8	30.8	31.4	30.7	32.1	31	32.7	35.7	34.6	35.6	36.7	37.4	39	41.3	40.9	41	41.7	43.1	42.9	42.2
CE	8	64	31.7	31	31.1	31.3	31.8	32.7	34.7	35.3	37	38.2	39.7	40	41.1	43.1	44.5	44.3	45	43.1	43	42.3
CE	8	65	30.8	31.4	31.3	30.9	30.9	30.2	30.5	32.1	32.6	33.8	34.6	36
CE	8	66	30.9	31.1	31.2	30.3	31.3	31.4	34.4	33.7	35	36.4	37.8	38.6
CE	8	67	32.1	31.5	32.6	31.9	32.5	31.1	33.2	33.7	34	35.5	36.6	37.2
CE	8	68	28.5	29.8	29.6	29.4	28.7	28.4	30.6	31	32.2	32.9	33.3	33.8
CE	8	69	29.1	29.5	31.7	32	31.3	30.7	30.6	32	32.2	34.7	36.9	36.1	37.9	40	41.8	43.2	43.7	43.6	45	42.4
CE	8	70	31.3	30.4	29.9	30.1	30.9	32	31.5	32.1	32.9	34.1	34.9	35.8
CE	8	71	31.1	30.3	30	30.2	29.9	30	30.9	32.3	33.3	35.6	37.2	37.3	37.6	38.8	38.8	38	40.6	40.8	39.3	39.1
CE	8	72	31.5	31.3	30.6	30.7	31.5	30.5	31	31.2	32.8	35	36.5	36.8	37.5	37.8	38.4	39.9	39.8	39.7	39.8	38.2
CE	8	73	30.1	29.6	30.9	30.9	30.2	30.5	30.3	31.1	30.8	34.4	32.6	31.5	32.7	33.4	32.2	32.2	32	32.1	32.4	32
CE	8	74	30.5	30.1	29.7	29.3	30.2	29.5	30.5	30.1	32.3	31.4	34.1	35.8
CE	8	75	28.4	28.4	29.2	29.9	30.5	30.1	29.8	29.7	29.2	31.9	32.8	31.8
CE	16	76	29.3	29.6	30.2	30	29	29.8	28.4	29.8	30	29.9	30.1	30.7	30.3	32	30.8	31.9	31.9	32.9	34.2	33.3
CE	16	77	30	30.1	30.8	31	30.3	30.4	30.7	31.9	32.1	33.8	34.4	34.8
CE	16	78	31.8	32.4	32.3	33	31.6	31.9	31.9	33.2	33.4	34.5	35.1	34.9
CE	16	79	32.6	31.7	31.6	31.8	31.5	31.1	31	31.7	32.9	33.7	35.8	34.6	36.3	38.2	37	38.8	38	37.5	36.6	36.3
CE	16	80	32.8	32.9	33	32.9	31.7	32.7	32.8	32	34	35	36.9	36.9	35.9	39	38.8	39.9	39.3	40.1	41.4	41.7
CE	16	81	31.6	32.8	33.3	33.9	33.6	34.1	35.4	37.7	39.5	40.5	41.7	42.1
CE	16	82	28.3	28.7	28.3	28.3	28.3	27.5	28.4	28.6	28.6	29.4	29.8	30.3	30.8	31.1	31.1	29.6	30	30.2	30.5	29.8
CE	16	83	32.2	31.7	31.8	31.8	32.5	31.7	33.2	33.4	33.5	35.2	36	36.6	38.2	40.4	40.7	42	43.1	42.3	40	41.6
CE	16	84	30	31.6	31.3	30.7	33.2	34.4	34.8	34.9	36.7	38.8	40	40.1	42	44.3	45.2	45.6	45.8	45.7	45.5	44.1
CE	16	85	30.4	31.6	32.3	32.6	31.3	32.3	32.9	33.2	34.1	34.5	34.9	36.2
CE	16	86	30.4	29.9	29.5	28.9	29.3	28.8	29.4	29.4	30.3	29.9	30.8	30.3
CE	16	87	29.4	27.7	28.6	29.3	29.5	29.7	32.1	33	33	34.8	36.8	36.1
CE	16	88	28.8	29.5	28.8	29.2	29	27.8	29	29.2	30.7	32.2	33.3	33.3
CE	16	101	30.7	31.5	32.1	31.5
CE	16	102	29.2	29	28.6	28.8
CE	16	104	29.5	29.3	28.5	28.7
CE	16	105	30.7	30.6	31	31.8
CE	16	106	31.8	30.6	30.9	31.5
CE	16	107	31.6	30.2	29.9	29.9
CE	16	108	28.7	29.1	29.8	29.3
D	8	178	30.8	31.1	32	31.5
D	8	110	28.6	29.5	29.1	29	30	30.1	30.3	30.1	30.6	32.3	31.8	31.3
D	8	111	30.7	30.4	30.4	30.1	31.3	32	31.5	31.6	32.1	32.4	33.2	34.1	35.5	37.8	39.6	40.8	40.1	39.9	39.4	40.4
D	8	112	28.2	27.9	27.9	28.1	28.6	28.7	28.5	29	30.4	31.3	30.6	30.7
D	8	113	31.9	32.2	33	32.9	33.7	35.4	35.6	37.1	37	39.9	40.8	41.6
D	8	114	30	30.4	31	31.7	31.7	32.2	32.6	32.7	33.4	35	34.7	34.1	34	35.5	35.1	36.5	37.9	35.9	37.2	38.6
D	8	115	32	29.9	31.3	32.4	33.3	34.8	35.5	36.7	38.8	39	39.9	39.9
D	8	116	31.2	31.1	31	31.3	30.8	30.3	31.6	32.2	32.9	33.4	33.5	33.9	32.8	36.5	38.43	39.8	41.6	39.4	39.7	38.8
D	8	117	31.2	29.6	28.9	29.3	30	31.5	30.6	31.6	33.4	35.5	36.2	37	37.4	40.5	41.5	42.1	42.6	41.2	43.7	43.9
D	8	118	30.3	30.6	31.4	31.6	35	37.4	37.8	38.2	39.3	40.1	40.2	42	41.4	43.1	44.6	45.8	46.6	46.4	46.1	45.9
D	8	119	30.5	29.4	29.7	30.1	29.8	30.9	31.1	31	32.6	32.7	33	35.2	36.6	36.1	36.3	37.9	39	38.6	39.1	38.3
D	8	120	29.7	28	29	28.5	29.1	29.4	29	28.8	29.9	31.2	30.4	31.3	32.3	32.7	32.8	33.8	35.3	35	35.6	36.5
D	8	121	30.6	29.6	29.8	29.9	31.3	31	31.5	32.1	34	35.2	35.8	35.7	38.9	38.5	39.7	40	41	40.7	40.7	40.5
D	8	122	29.7	28.7	29.5	29.2	29.3	29.6	30	30.6	31.3	32.5	31.6	33.7	34.5	34.6	34.7	35.5	37	35	38.2	38.3
D	8	123	30.9	31.2	30.8	30.7	30.3	30.3	30.2	30.7	31.4	32	32.4	33
D	8	124	30.3	29.9	29.5	30	30.3	31.2	32.3	32.4	33.4	35	34.1	35.2
D	8	126	31	30.9	31.6	31.5	32	33.1	33	34.5	35.6	37.4	36.7	37.6
D	8	128	31.3	30.7	30	29.6	30.6	31.5	31.5	31.5	32.2	33.7	33.5	34
D	8	143	31.6	32.2	32.2	32.5	33.2	33.4	34.7	35.5	37.2	39.4	40.4	41.3	42.4	42.7	42.2	43	44.5	43.3	43.4	43.4
D	8	149	29.8	30.1	31.5	32	33	34	34.6	35.6	36.3	37.1	35.4	33.9
D	16	127	29.7	28.8	28.3	29.3	27.8	28.4	29.3	30.1	30.5	30.5	31	31.1	33.2	33.3	33.2	37.5	39.1	40	40.8	42.4
D	16	129	30.4	30.1	30.7	30.3	30.3	29.6	29.5	29.5	30.5	30.7	31.1	31.5	34.3	34.8	34.2	35.8	36.2	36	37.7	38.4
D	16	130	29.2	29.9	30.6	31.5	32.3	32.6	32.8	32.8	34.4	34.3	34.4	34.1	38.3	38.1	38.5	41.5	40.6	37.8	41.5	41.7
D	16	131	30.7	30.2	30.4	30.4	30.1	29.9	31.1	32	32.2	32.6	32.1	32.2	35.3	35.1	35.8	36.5	37.6	36.4	37.2	38.6
D	16	132	31.6	31.2	31.2	31.3	32.3	33.3	33.2	33.7	35.8	37.8	37.1	36.9	38.6	38.3	38.6	40.2	39.9	40.1	42.4	43.2
D	16	133	30.5	30	29	29.2	30.5	30.9	31.7	32	32.9	34	34.4	33.9
D	16	134	30.8	29.8	30.7	31.5	31.9	33.1	32.5	32.8	33.2	34.6	34.1	36
D	16	135	31.9	31.8	31.6	31.5	32.4	32.6	33.3	33.7	34	34.9	34.2	36
D	16	136	28.9	28.8	29.3	29.7	29.9	29.4	28.6	29.2	29	29.3	29	29.9
D	16	137	32.2	31.8	32.1	30.9	32.1	33.3	33	33.7	34	35.6	34.2	36.4
D	16	138	29.4	29.1	30.3	30.5	31.3	32.9	33.5	34	34.2	35.5	34.9	35.7	37.4	39.6	40.7	42	41.2	42	42.8	44.2
D	16	139	30.3	29	28.2	28.5	28.4	29.7	29.7	29.9	30.4	32.3	31.8	31.3	32.1	34.9	36.5	37.7	38.1	35.8	37	37.7
D	16	140	29.2	31.2	30.7	31.4	30.8	32.3	32.4	32.7	34.2	34.7	35.1	35.2	35.2	35	36.9	36.5	38.6	38.4	41.2	41.6
D	16	141	31.7	30.3	31.1	32.1	31.7	31.8	32.5	32.4	33.5	34.7	34.2	35.3
D	16	142	29.2	30.2	30	29.6	31.1	31.2	31.1	31.6	32.2	33.4	33.3	33.2	33.4	35.1	35.5	35.4	36.1	35.2	37.1	38
D	16	144	30.4	29.7	28.7	29.5	29.8	30.8	30.9	31	32.9	34.6	34.2	35.6
D	16	145	32.4	31.5	32.1	31.8	33.2	34.8	34.3	35.4	35.7	38	36.2	38.9
D	16	146	30.7	30.2	30.4	30.4	30.6	30.7	31.5	31.8	32.5	33.6	31.9	32
D	16	147	31.1	30.8	31.7	30.8	31.8	31.8	31.5	32.2	33	35.6	35.3	35.1	38.1	38.8	39.4	39	41.6	39.1	42.2	41.9
D	16	148	31.9	29.6	31.5	31.6	32.7	32.8	32.9	33.9	34.4	35.6	34.5	35.3
DE	8	109	31	30.2	30.2	30.5	30.8	31.4	32.2	32.7	33.1	34.8	35.2	35.4	35	35.3	37.8	38.1	39.1	39.5	38.6	40
DE	8	150	30.3	30.4	31.6	31.5	30.6	31.4	32.3	33.5	35.3	36	37.8	38.8	37	37.8	39.9	40.5	40.9	41	41	40.8
DE	8	151	30.4	29.4	29.8	30	30.3	31	31.8	31.7	33.2	35.8	36.5	38	39.7	39.7	40.9	40.8	42.7	43	42.2	42
DE	8	152	28.4	30.5	31.3	32.2	31.4	33	33.8	35.4	35.9	36.8	37.9	38	39.1	39.3	40.5	41.4	41.9	41.5	40.8	40.8
DE	8	153	28.8	27.4	27	27.9	28.3	28	27.7	28.4	28.4	29	29.4	30.5	31.2	30.8	31.2	32.4	33.9	34	31	30.6
DE	8	154	28.4	31.2	31.1	31.5	30.8	30.5	32.3	32.6	33.2	34.9	36.3	36.3
DE	8	155	28.9	30	31.6	31.3	30.3	30.8	30.2	31.6	32	33.8	34.7	35.8
DE	8	156	28.6	29.2	29.4	30	30.3	31.1	32.4	34.7	35.8	37.8	38	39
DE	8	157	27.2	30.6	30.5	31.7	30.9	30	29.7	30	31.8	32.9	33.5	33.9
DE	8	158	31.2	29.5	30.7	30.6	31	31.2	31.7	33.2	33	35.5	36.2	37.5
DE	8	159	29.8	29.9	30.4	30.7	30.8	30.8	31.3	32	33	33.2	35	35.9
DE	8	160	30.3	30	29.7	29.8	29.9	30.8	30.4	31.5	31.3	32.1	32.8	33.9	34.6	36.3	36.7	36	39.3	39	39.7	40.8
DE	8	161	29.7	29.6	29.5	29.4	29.2	29.3	30	31.3	32.1	33.3	33.5	34.8	35.6	34.4	36.2	37.5	38.6	40	39.5	39.4
DE	8	162	31.4	30.2	30.8	30.5	30.5	30.8	31.5	32.8	33	33.7	33.5	35.6	35.3	36.5	38	37.4	37	35.3	37.6	37.8
DE	8	163	31.1	31	31	31.4	32.4	31	32.9	33	34	35.1	34.6	35.9	36.5	36.7	38.2	40.4	41.6	41.4	43.2	43.5
DE	8	164	29.6	30	30.1	30.9	30.6	30.6	31.6	31.5	31.6	33.9	32.6	33.1
DE	8	165	30.8	31	31	32.2	31.8	33.2	32.2	32.9	33.8	35	35.5	37
DE	8	166	30.1	29.8	29.8	29.7	29.2	29.9	30.9	31.1	32	32	33.4	34.2
DE	8	167	29.3	29.4	30.3	29.9	29.5	29.4	30.6	31.3	32.2	32.5	33.3	33.3
DE	8	168	31.2	31.6	32.1	32.4	32.1	31.6	33.1	33	33.3	34.2	35.7	37.4	36.4	37.3	37.9	38.1	38.4	37.8	40	41.3
DE	16	103	28.1	27.1	27	27.2	27.6	28	29.8	31	32.3	33.8	34.5	35.2	37.5	38.1	40.1	40.4	39.4	37.8	40.5	40.3
DE	16	169	31.6	31.8	31.5	32.6	31.4	32	32.7	33.5	34	34.7	34.9	36.1	36.6	36.7	38.2	37.1	38.7	36.6	40.1	40.6
DE	16	170	30.7	30.4	31.1	31.1	31	31	32.1	33.6	35.2	36.1	38.6	38.7
DE	16	171	29.5	30	30.7	31.2	30.9	31.5	31	32.5	34.1	35.4	37.6	36.3	38	38.2	40.2	39.8	40	35.5	37.2	36.2
DE	16	172	28.8	29.9	29.931	29.8	30.1	29.9	30.2	31.8	31.3	32.5	34.4	34.3	35.5	35.4	36.8	37.8	38.4	37.4	39.5	40.9
DE	16	173	28.2	31.1	31	31.6	31.7	31.6	31.9	32.5	33.3	35.1	34.8	36
DE	16	174	29	30.3	30.1	30.7	30.5	30.8	31	32.7	33.4	34.9	34.4	34.7
DE	16	175	30	30.4	30	30.2	31.3	30.7	30.7	30.5	32.1	33.5	32.2	33.2
DE	16	176	30.8	31.6	31.9	32.2	31.1	31.4	30.7	31	31.5	32.5	31.9	32.6	33.3	33	37.5	39.9	40.5	41.1	41.4	41.2
DE	16	177	29.6	30.4	29.8	30.2	30.4	31.3	31.7	32.2	33	33.7	33.9	34.6
DE	16	179	29.7	28.6	29.5	30	29.5	29.5	29.6	30.5	30.8	31.9	32.3	33	33.7	32.3	35.9	37.8	37.9	38.1	38.2	37.4
DE	16	180	30.7	29.8	30.5	30.6	31.3	32.2	32.5	34.2	35	36.9	37.7	39.4	39.2	38	39.3	39.6	37.5	37.4	40.8	41.9
DE	16	181	29.9	31	31	30.5	30.6	31	31.7	31.9	32.8	34.1	35.3	35.8	36	37	35.6	37.2	39.2	35.7	40.1	41.1
DE	16	182	29	29.6	29.8	28.8	28.8	30.2	30.6	31.3	32.2	32.8	33	34.9	35.1	34.8	35.6	36	38.1	36.5	36.9	38.7
DE	16	183	31.1	32.3	31.2	31.5	33	34.5	35.8	37.1	38.6	40.8	40.7	42.1	41.3	41.3	44	44.1	44.9	44.1	44.1	43.6
DE	16	184	31.1	30.9	31.8	31.3	30.8	32.1	32.7	33.3	34.8	35.8	36.3	36.6
DE	16	185	31.5	31.6	31	31.1	30.6	32.1	32.8	33.4	33.9	35	35.4	36.3
DE	16	186	29.7	28.9	29.4	29.2	30.8	31.4	32.5	32.5	33.9	35.5	36.2	36.8
DE	16	187	31.1	31.7	30.8	31.5	31	32.4	33.6	33.8	35	35.4	36	37.5
DE	16	188	26.5	30.6	30.6	30.5	30.1	30.6	31.2	31.5	32.2	32.5	33.5	34.8
X		125	26.6	20

## Sheet: Cortical Bone
Left tibial cortical geometry																								Means
Group	Duration (Weeeks)	Mouse	Bone Length (mm)	CMx[mm]	CMy[mm]	Ixx[mm^4]	Iyy[mm^4]	Ixy[mm^4]	pMOI[mm^4]	Ixx/Cy[mm^3]	Iyy/Cx[mm^3]	Imax[mm^4]	Imin[mm^4]	Angle[deg]	Imax/Cmax[mm^3]	Imin/Cmin[mm^3]	BArea[mm^2]	TArea[mm^2]	BA/TA[1]	TRI-Ct.Th	BMD	VOX-BV	VBMC		Bone Length (mm)	CMx[mm]	CMy[mm]	Ixx[mm^4]	Iyy[mm^4]	Ixy[mm^4]	pMOI[mm^4]	Ixx/Cy[mm^3]	Iyy/Cx[mm^3]	Imax[mm^4]	Imin[mm^4]	Angle[deg]	Imax/Cmax[mm^3]	Imin/Cmin[mm^3]	BArea[mm^2]	TArea[mm^2]	BA/TA[1]	TRI-Ct.Th	BMD	VOX-BV	VBMC
B		1	18.468	1.19393	1.48692	0.16054	0.10549	0.02522	0.26603	0.1745	0.15156	0.17036	0.09566	-68.7248	0.19395	0.14253	0.77563	5.68793	0.13636	0.201	1260.6	0.1396	175.98	B	18.5573	1.23308	1.33376	0.1705	0.102618	0.0133825	0.273118	0.188239	0.151087	0.17366	0.0994575	-67.7392	0.195753	0.151338	0.774244	4.98591	0.159184	0.205375	1229.75	0.139363	171.442
B		3	18.564	1.36638	1.47157	0.15586	0.0943	0.01235	0.25016	0.17552	0.14306	0.15826	0.0919	-79.037	0.18133	0.14709	0.78753	5.58958	0.14089	0.22	1237.46	0.1418	175.472	C8	18.672	1.24074	1.325	0.15703	0.0977711	0.0151874	0.254801	0.176083	0.141579	0.161101	0.0936989	-76.049	0.185538	0.144369	0.723507	5.1657	0.141821	0.193737	1245.62	0.130232	162.132
B		4	18.588	1.16507	1.32176	0.15595	0.09524	0.01396	0.25119	0.17689	0.13684	0.15901	0.09218	-77.6306	0.18319	0.14225	0.75073	4.68174	0.16035	0.209	1208.03	0.1351	163.205	D8	18.6456	1.2585	1.38553	0.172898	0.100451	0.01462	0.273349	0.189601	0.148531	0.176202	0.0971485	-78.6862	0.198027	0.1495	0.775625	5.32429	0.14779	0.207	1238.29	0.139605	172.838
B		5	18.54	1.24498	1.29075	0.16957	0.10947	0.01899	0.27904	0.18415	0.16117	0.17508	0.10396	-73.8482	0.19877	0.147	0.73026	5.2313	0.13959	0.182	1236.47	0.1314	162.472	CE8	18.5694	1.21267	1.30428	0.161861	0.09943	0.0154585	0.261291	0.179833	0.144559	0.165867	0.095424	-76.9817	0.188822	0.1453	0.73386	4.89618	0.151441	0.19445	1254.63	0.13208	165.795
B		6	18.756	1.06565	1.26147	0.20372	0.11985	0.00138	0.32356	0.21203	0.1716	0.20378	0.11978	91.0562	0.21281	0.17289	0.81532	4.26212	0.19129	0.189	1207.26	0.1468	177.225	DE8	18.6114	1.20521	1.2906	0.180211	0.109619	0.0127865	0.289829	0.19644	0.157783	0.18335	0.106481	-70.7801	0.203664	0.160569	0.806631	4.97704	0.164965	0.2129	1252.05	0.145185	181.745
B		7	18.588	1.65792	1.31392	0.16939	0.09928	0.01012	0.26867	0.18838	0.15416	0.17083	0.09784	-81.9285	0.19307	0.15288	0.76706	5.47723	0.14005	0.206	1187.29	0.1381	163.965	C16	18.6948	1.36316	1.3638	0.170068	0.103146	0.0147825	0.273214	0.18561	0.148566	0.173594	0.0996195	-77.7424	0.19427	0.150848	0.731162	5.47501	0.137287	0.18915	1260.99	0.13161	165.943
B		8	18.888	1.10113	1.20028	0.15905	0.08644	0.02023	0.24549	0.17719	0.13097	0.16431	0.08118	-75.4262	0.18913	0.13316	0.69729	4.43135	0.15735	0.187	1202.17	0.1255	150.873	D16	18.6783	1.23583	1.32826	0.181357	0.107654	0.0143832	0.289009	0.197954	0.156654	0.184477	0.104532	-78.9959	0.205603	0.157772	0.802508	4.99358	0.162463	0.212684	1262.89	0.144453	182.444
B		46	18.24	1.19737	1.2377	0.18537	0.1017	0.01356	0.28708	0.19604	0.148	0.18753	0.09955	-80.9967	0.2033	0.15653	0.7539	4.87375	0.15469	0.193	1176.46	0.1357	159.646	CE16	18.687	1.32884	1.35617	0.158725	0.0988825	0.016209	0.257607	0.177699	0.142619	0.163183	0.094423	-75.7187	0.187406	0.144669	0.720572	5.366	0.136625	0.1903	1262.26	0.129705	163.719
B		101	18.54	1.54653	1.72067	0.18487	0.11952	0.01664	0.30439	0.20487	0.16692	0.18887	0.11552	-76.4843	0.21308	0.17048	0.81887	6.80137	0.1204	0.209	1260.53	0.1474	185.801	DE16	18.636	1.2537	1.39247	0.184886	0.10626	0.0161205	0.291146	0.200121	0.153911	0.18842	0.102726	-78.8868	0.207842	0.15806	0.809488	5.35401	0.154709	0.214	1267.52	0.14571	184.65
B		102	18.42	1.19564	1.3616	0.17771	0.09708	0.00552	0.27479	0.19816	0.14745	0.1781	0.09669	-86.0518	0.20039	0.14422	0.78503	5.60141	0.14015	0.203	1266.01	0.1413	178.888	Standard Deviations
B		104	18.624	1.08046	1.37891	0.13574	0.09048	0.01575	0.22623	0.15932	0.13338	0.1407	0.08553	-72.5446	0.16993	0.13166	0.74094	3.86991	0.19146	0.219	1211.99	0.1334	161.68		Bone Length (mm)	CMx[mm]	CMy[mm]	Ixx[mm^4]	Iyy[mm^4]	Ixy[mm^4]	pMOI[mm^4]	Ixx/Cy[mm^3]	Iyy/Cx[mm^3]	Imax[mm^4]	Imin[mm^4]	Angle[deg]	Imax/Cmax[mm^3]	Imin/Cmin[mm^3]	BArea[mm^2]	TArea[mm^2]	BA/TA[1]	TRI-Ct.Th	BMD	VOX-BV	VBMC
B		105	18.468	1.45722	1.31865	0.1667	0.11588	0.0114	0.28258	0.18522	0.16942	0.16916	0.11342	-77.8502	0.19153	0.15841	0.81571	6.09603	0.13381	0.22	1232.2	0.1468	180.886	B	0.169986	0.182016	0.139797	0.0167756	0.0106213	0.00623056	0.0254165	0.0145176	0.0126786	0.0160943	0.0108689	42.5926	0.0132975	0.0121116	0.0382972	0.857885	0.0260258	0.0134852	27.802	0.00689569	10.4156
B		106	18.24	1.062	1.18393	0.1583	0.09498	0.00713	0.25328	0.1773	0.14339	0.1591	0.09418	-83.6083	0.18096	0.15073	0.73952	4.24744	0.17411	0.202	1255.77	0.1331	167.143	C8	0.275362	0.112724	0.09352	0.0220474	0.0117668	0.00487342	0.0320065	0.0183017	0.0119322	0.0220462	0.0114165	4.28528	0.0196953	0.0123663	0.0325556	0.621545	0.0164348	0.00780201	43.2889	0.00586392	7.43944
B		107	18.6	1.20708	1.20289	0.19311	0.11628	0.01775	0.30939	0.20899	0.1648	0.19705	0.11234	-77.5346	0.22051	0.16878	0.8334	4.20435	0.19822	0.211	1247.52	0.15	187.128	D8	0.155274	0.180294	0.115213	0.0209001	0.0101945	0.0051513	0.0290643	0.0159449	0.0115285	0.02019	0.0105853	4.6252	0.0147894	0.0107973	0.0354983	0.740691	0.017224	0.00773237	47.192	0.00638761	9.79595
B		108	18.672	1.13763	1.19295	0.17187	0.09525	0.0064	0.26712	0.19819	0.14939	0.1724	0.09472	-85.2403	0.19972	0.15457	0.81305	5.01174	0.16223	0.232	1232.6	0.1463	180.33	CE8	0.159411	0.141804	0.0987013	0.0209199	0.0119767	0.00623289	0.0321792	0.0160191	0.012381	0.0218271	0.0112667	4.21515	0.0184812	0.0102024	0.037341	0.582041	0.0152071	0.00730159	31.4178	0.00671844	10.8784
B		178	18.72	1.05023	1.39618	0.18025	0.10065	0.01772	0.28089	0.19507	0.14528	0.18402	0.09687	-77.9766	0.20037	0.14822	0.76366	3.70734	0.20599	0.203	1253.67	0.1375	172.38	DE8	0.188192	0.12089	0.11377	0.0202413	0.0117502	0.0078628	0.0292657	0.0172329	0.0132805	0.0194225	0.0123858	38.2507	0.0155695	0.013825	0.0364957	0.720221	0.0229917	0.00815572	15.4816	0.00657125	7.74838
C	8	11	18.528	1.27218	1.39838	0.19299	0.10046	0.00748	0.29345	0.20103	0.14826	0.19359	0.09986	-85.4026	0.20335	0.15297	0.77075	5.68744	0.13552	0.196	1175.87	0.1387	163.093	C16	0.250443	0.224289	0.144138	0.0169687	0.00931484	0.00472667	0.023861	0.0131962	0.010608	0.0164212	0.00939756	4.26989	0.0122908	0.0100258	0.031728	1.05039	0.0214189	0.00812582	22.3046	0.00570474	7.4378
C	8	14	19.428	1.34035	1.21835	0.16318	0.10318	0.02403	0.26637	0.1836	0.14331	0.17163	0.09473	-70.64	0.2024	0.14656	0.70189	6.07033	0.11563	0.185	1217.42	0.1263	153.761	D16	0.198287	0.115163	0.0731024	0.0165242	0.00873929	0.00488166	0.0215953	0.0129158	0.00966971	0.0161932	0.00824979	4.47569	0.0125357	0.00839898	0.0300991	0.557179	0.0176973	0.00937522	20.2433	0.0054216	7.84186
C	8	16	18.432	1.39983	1.50046	0.14879	0.09809	0.01356	0.24688	0.16954	0.13949	0.15221	0.09467	-75.8712	0.1744	0.147	0.7109	4.74215	0.14991	0.192	1168.72	0.128	149.597	CE16	0.198057	0.189318	0.112901	0.0135217	0.00820431	0.00502036	0.0184553	0.0101391	0.00712352	0.0137904	0.00783339	4.28647	0.0114515	0.00839374	0.0257066	0.790592	0.0175611	0.00664197	19.9432	0.00461513	6.30484
C	8	17	18.756	1.46214	1.40207	0.17697	0.12185	0.01463	0.29882	0.18763	0.158	0.18065	0.11817	-75.9738	0.19948	0.16108	0.75282	6.01584	0.12514	0.183	1216.69	0.1355	164.861	DE16	0.262069	0.186696	0.140992	0.0298087	0.01485	0.00728516	0.0436136	0.0236931	0.0186181	0.0307409	0.0144273	3.65362	0.0248968	0.0146677	0.0450869	0.99513	0.0219953	0.00880789	20.6684	0.00812196	9.96159
C	8	18	18.576	1.12552	1.31628	0.17346	0.10186	0.02405	0.27532	0.18822	0.13916	0.1808	0.09452	-73.0252	0.20143	0.15245	0.71391	4.2654	0.16737	0.185	1189.54	0.1285	152.856
C	8	20	18.792	1.18637	1.21868	0.17267	0.09879	0.01815	0.27146	0.1895	0.14701	0.1769	0.09456	-76.8935	0.20268	0.14628	0.73039	4.88163	0.14962	0.193	1257.1	0.1315	165.309
C	8	24	18.3	1.29968	1.2057	0.16058	0.09594	0.01692	0.25652	0.17906	0.13784	0.16476	0.09176	-76.1556	0.1874	0.14302	0.71576	5.0397	0.14202	0.191	1242.36	0.1288	160.017
C	8	27	18.564	1.12137	1.35082	0.14519	0.09296	0.01389	0.23816	0.16133	0.1316	0.14866	0.08949	-75.9808	0.16817	0.14342	0.71737	4.96719	0.14442	0.199	1201.03	0.1291	155.053
C	8	28	18.816	1.18796	1.28253	0.16576	0.10327	0.01411	0.26903	0.18434	0.1482	0.16881	0.10022	-77.8098	0.19412	0.15389	0.72733	4.52624	0.16069	0.19	1281.38	0.1309	167.732
C	8	53	18.732	1.35914	1.25348	0.15419	0.10784	0.01955	0.26202	0.17862	0.153	0.16134	0.10068	-69.8952	0.19657	0.14253	0.7297	5.12179	0.14247	0.196	1227.26	0.1313	161.139
C	8	110	18.552	1.24064	1.30557	0.14819	0.09122	0.01623	0.2394	0.17215	0.13574	0.1525	0.08691	-75.1418	0.17899	0.13927	0.69656	5.86603	0.11874	0.191	1300.27	0.1254	163.054
C	8	112	18.816	0.97998	1.12768	0.11889	0.06958	0.01162	0.18847	0.14167	0.1115	0.1215	0.06696	-77.3621	0.14731	0.11626	0.67058	3.74767	0.17893	0.204	1291.51	0.1207	155.885
C	8	113	18.708	1.30735	1.42392	0.16568	0.10759	0.01242	0.27327	0.18312	0.15196	0.16824	0.10503	-78.4008	0.19014	0.15392	0.73266	4.83055	0.15167	0.191	1280.86	0.1319	168.946
C	8	115	18.564	1.19496	1.43309	0.11918	0.08753	0.01426	0.20671	0.14297	0.13262	0.12468	0.08203	-68.9335	0.15295	0.12519	0.7115	4.98909	0.14261	0.208	1311.25	0.1281	167.971
C	8	123	18.336	1.217	1.34063	0.15438	0.09482	0.0115	0.2492	0.17261	0.13863	0.15653	0.09267	-79.4248	0.17902	0.14571	0.71897	5.7622	0.12477	0.194	1268.19	0.1294	164.104
C	8	124	18.516	1.14398	1.3157	0.1808	0.09574	0.00946	0.27654	0.19333	0.14333	0.18185	0.09469	-83.6899	0.19715	0.15135	0.74752	5.37623	0.13904	0.182	1265.09	0.1346	170.282
C	8	126	19.212	1.31914	1.38805	0.16173	0.10359	0.02344	0.26532	0.18805	0.15022	0.17	0.09532	-70.5625	0.20492	0.15197	0.76365	5.90348	0.12936	0.208	1268.92	0.1375	174.477
C	8	128	18.648	1.20987	1.39533	0.17224	0.1081	0.01414	0.28033	0.19155	0.15878	0.17522	0.10511	-78.0955	0.20002	0.15332	0.78437	5.2618	0.14907	0.203	1217.93	0.1412	171.971
C	8	149	18.492	1.20653	1.29833	0.1087	0.07524	0.00912	0.18394	0.13725	0.12136	0.11104	0.0729	-75.6718	0.14473	0.11683	0.65001	5.09356	0.12761	0.19	1285.47	0.117	150.4
C	16	9	18.792	1.91205	1.53238	0.19461	0.11085	0.00234	0.30546	0.20408	0.16206	0.19469	0.11077	-88.3822	0.20433	0.16464	0.76047	8.24373	0.09225	0.183	1279.28	0.1369	175.133
C	16	10	18.288	1.26421	1.40735	0.14225	0.08081	0.01219	0.22306	0.16918	0.12689	0.14459	0.07846	-79.1402	0.17463	0.12705	0.66544	4.33026	0.15367	0.185	1303.89	0.1198	156.205
C	16	12	18.756	1.21441	1.22236	0.16364	0.1102	0.01629	0.27384	0.17833	0.15306	0.16824	0.1056	-74.273	0.19509	0.14915	0.70393	4.89374	0.14384	0.172	1274.12	0.1267	161.431
C	16	13	18.588	1.44175	1.41943	0.18668	0.11535	0.00973	0.30203	0.19911	0.16385	0.18799	0.11405	-82.3632	0.2031	0.16654	0.76669	6.01722	0.12742	0.194	1263.03	0.138	174.298
C	16	15	18.564	1.24328	1.308	0.18599	0.10551	0.01284	0.2915	0.19262	0.15159	0.188	0.1035	-81.1336	0.19731	0.15114	0.72687	5.37738	0.13517	0.183	1251.13	0.1308	163.648
C	16	19	18.816	1.86039	1.81429	0.17229	0.11036	0.01682	0.28265	0.19246	0.15839	0.17657	0.10608	-75.7298	0.20249	0.15527	0.75642	7.21233	0.10488	0.198	1255.99	0.1362	171.066
C	16	21	18.504	1.47691	1.40209	0.14221	0.09126	0.01251	0.23347	0.16629	0.13373	0.14514	0.08833	-76.8743	0.17631	0.13767	0.67006	6.73219	0.09953	0.177	1257.14	0.1206	151.611
C	16	22	18.84	1.12262	1.23893	0.19147	0.10134	0.02491	0.2928	0.20404	0.14815	0.19791	0.09489	-75.5142	0.21873	0.14378	0.73845	4.83846	0.15262	0.189	1292.4	0.1329	171.759
C	16	23	18.864	1.08982	1.24888	0.1575	0.09746	0.01269	0.25496	0.17579	0.14116	0.16008	0.09488	-78.5199	0.18191	0.1505	0.7055	4.71036	0.14978	0.185	1287.64	0.127	163.53
C	16	25	18.684	1.19303	1.37408	0.18135	0.11575	0.02047	0.2971	0.1985	0.15676	0.18722	0.10988	-73.9955	0.21064	0.16312	0.76416	5.60173	0.13641	0.192	1259.75	0.1375	173.216
C	16	111	18.528	1.33863	1.44771	0.16573	0.10146	0.01385	0.26719	0.1814	0.1433	0.16859	0.09859	-78.3082	0.18917	0.15234	0.71538	4.62215	0.15477	0.186	1251.11	0.1288	161.144
C	16	114	18.576	1.14444	1.32892	0.17466	0.09934	0.01247	0.274	0.18968	0.14273	0.17668	0.09732	-80.7965	0.19441	0.15244	0.72482	4.7344	0.1531	0.187	1219.12	0.1305	159.095
C	16	116	18.78	1.34325	1.31798	0.18042	0.09846	0.01141	0.27888	0.19243	0.1512	0.18198	0.0969	-82.2121	0.19712	0.15065	0.74676	5.59161	0.13355	0.185	1254.89	0.1344	168.657
C	16	117	18.756	1.39587	1.25877	0.16311	0.11381	0.01863	0.27691	0.18335	0.15633	0.16935	0.10756	-71.4528	0.19747	0.16006	0.77725	4.43777	0.17515	0.204	1286.5	0.1399	179.981
C	16	118	18.792	1.47089	1.45666	0.17259	0.10326	0.0149	0.27586	0.18314	0.15367	0.17567	0.10019	-78.3407	0.19045	0.1518	0.76412	5.9596	0.12822	0.204	1229.43	0.1375	169.047
C	16	119	18.048	1.27836	1.36782	0.14452	0.08578	0.02047	0.2303	0.15944	0.12526	0.15096	0.07934	-72.5395	0.17375	0.13136	0.69872	4.64506	0.15042	0.192	1230.69	0.1258	154.82
C	16	120	18.852	1.59225	1.44094	0.17655	0.10564	0.01715	0.28219	0.1883	0.14938	0.18048	0.10171	-77.0852	0.196	0.15448	0.74985	6.59759	0.11365	0.196	1267.97	0.135	171.176
C	16	121	19.296	1.13433	1.20227	0.16048	0.10903	0.01695	0.26952	0.17768	0.14895	0.16557	0.10394	-73.2896	0.18832	0.15358	0.73832	4.68747	0.15751	0.196	1251.06	0.1329	166.266
C	16	122	18.792	1.31589	1.16013	0.15032	0.10254	0.01646	0.25286	0.17191	0.14717	0.15544	0.09742	-72.71	0.18382	0.14761	0.70948	4.72234	0.15024	0.19	1268.48	0.1277	161.985
C	16	143	18.78	1.43086	1.3271	0.19499	0.10471	0.01257	0.2997	0.20448	0.1577	0.19672	0.10298	-82.1864	0.21035	0.15379	0.74055	5.54487	0.13356	0.185	1236.29	0.1333	164.797
CE	8	49	18.42	1.3201	1.3122	0.16727	0.09464	0.01389	0.2619	0.18325	0.13901	0.16985	0.09205	-79.5121	0.18873	0.1424	0.72227	5.41993	0.13326	0.185	1210.9	0.13	157.417
CE	8	54	18.564	1.09365	1.16199	0.12616	0.0836	0.01345	0.20976	0.14891	0.12515	0.13007	0.07969	-73.8188	0.158	0.13299	0.68454	3.98115	0.17194	0.199	1255.22	0.1232	154.643
CE	8	56	18.708	1.06458	1.24134	0.15903	0.10798	0.01952	0.26702	0.18188	0.15515	0.16565	0.10136	-71.2676	0.1991	0.14237	0.73611	4.22902	0.17406	0.197	1233.15	0.1325	163.393
CE	8	57	18.72	1.26186	1.31466	0.16204	0.1087	0.01733	0.27073	0.18599	0.15353	0.16718	0.10356	-73.4727	0.19658	0.14879	0.7371	4.99107	0.14768	0.189	1242.55	0.1327	164.886
CE	8	58	18.684	1.10852	1.28889	0.16754	0.09939	0.02002	0.26693	0.18101	0.13975	0.17303	0.0939	-74.7164	0.19502	0.14228	0.69759	4.24452	0.16435	0.18	1261.45	0.1256	158.438
CE	8	59	18.684	1.29313	1.52534	0.20637	0.12269	0.00341	0.32906	0.20555	0.17059	0.20651	0.12255	-87.6535	0.20635	0.16778	0.78894	5.69387	0.13856	0.191	1236.8	0.142	175.626
CE	8	65	18.564	1.29504	1.39985	0.1736	0.10651	0.01317	0.28011	0.19153	0.15286	0.1761	0.10401	-79.2532	0.19725	0.15368	0.74559	5.4842	0.13595	0.196	1251.68	0.1342	167.976
CE	8	66	18.408	1.51518	1.32659	0.12748	0.0836	0.00673	0.21108	0.15119	0.1244	0.1285	0.08258	-81.4442	0.154	0.13234	0.67793	4.1868	0.16192	0.193	1193.22	0.122	145.573
CE	8	67	18.672	1.26972	1.20969	0.17926	0.11017	0.01345	0.28943	0.18973	0.15579	0.18179	0.10764	-79.3472	0.19794	0.15609	0.76247	4.47093	0.17054	0.19	1240.6	0.1372	170.21
CE	8	68	18.144	1.45412	1.23198	0.15447	0.09555	0.01569	0.25002	0.17271	0.14018	0.15839	0.09163	-75.9707	0.18064	0.13883	0.70689	5.53643	0.12768	0.183	1208.36	0.1272	153.704
CE	8	154	18.372	1.25069	1.34871	0.15812	0.10341	0.01339	0.26154	0.18234	0.14347	0.16124	0.1003	-76.9101	0.18836	0.15574	0.74558	5.44873	0.13684	0.202	1262.85	0.1342	169.474
CE	8	155	18.48	1.33744	1.46203	0.12522	0.0781	0.00571	0.20333	0.15124	0.12646	0.12592	0.0774	-83.1465	0.15447	0.13075	0.68401	5.21601	0.13114	0.204	1270.18	0.1231	156.359
CE	8	156	18.612	1.1627	1.41206	0.14758	0.08433	0.01048	0.23191	0.1634	0.1311	0.14928	0.08263	-80.8132	0.16751	0.13057	0.70605	4.72836	0.14932	0.198	1248.22	0.1271	158.649
CE	8	157	18.612	1.00051	1.23451	0.14816	0.09187	0.01365	0.24003	0.17228	0.1392	0.15131	0.08872	-77.0251	0.17911	0.14218	0.72068	4.25476	0.16938	0.202	1242.92	0.1297	161.206
CE	8	158	18.696	1.22064	1.39121	0.1819	0.11182	0.0289	0.29372	0.19484	0.15776	0.1923	0.10142	-70.2198	0.215	0.14828	0.80798	5.92403	0.13639	0.203	1281.82	0.1454	186.376
CE	8	159	18.66	1.06175	1.20266	0.16062	0.09052	0.0201	0.25115	0.18186	0.13987	0.16599	0.08516	-75.0679	0.19409	0.13915	0.73351	4.76354	0.15398	0.202	1254.82	0.132	165.636
CE	8	164	18.792	1.04634	1.23892	0.16476	0.0989	0.01626	0.26366	0.18537	0.14805	0.16857	0.09509	-76.8289	0.19313	0.1446	0.71187	4.57173	0.15571	0.184	1301.42	0.1281	166.712
CE	8	165	18.696	1.29341	1.36441	0.19088	0.1172	0.02491	0.30807	0.20237	0.16011	0.19852	0.10956	-72.9466	0.21921	0.16073	0.7924	5.3968	0.14683	0.194	1299.61	0.1426	185.325
CE	8	166	18.504	1.0357	1.19123	0.15775	0.09703	0.01768	0.25477	0.17813	0.14336	0.16252	0.09225	-74.8776	0.18863	0.14396	0.74017	4.75728	0.15559	0.198	1282.92	0.1332	170.885
CE	8	167	18.396	1.16835	1.22738	0.17901	0.10259	0.02143	0.2816	0.19307	0.14539	0.18462	0.09698	-75.3417	0.20333	0.15248	0.77552	4.62449	0.1677	0.199	1313.91	0.1396	183.421
CE	16	26	18.576	1.36057	1.3648	0.17076	0.09731	0.02228	0.26807	0.18577	0.14227	0.17699	0.09108	-74.3646	0.19878	0.14055	0.71285	6.7819	0.10511	0.18	1277.32	0.1283	163.881
CE	16	50	18.732	1.35686	1.32106	0.1656	0.09127	0.01255	0.25687	0.184	0.1435	0.16767	0.0892	-80.6427	0.18933	0.14574	0.71979	5.13318	0.14022	0.194	1262.48	0.1296	163.617
CE	16	51	18.768	1.28043	1.37773	0.15336	0.09462	0.01279	0.24797	0.16801	0.13849	0.15604	0.09193	-78.2103	0.17684	0.14187	0.69863	5.36776	0.13015	0.181	1229.84	0.1258	154.714
CE	16	52	18.48	1.57605	1.28794	0.1529	0.10107	0.02518	0.25397	0.17946	0.14037	0.16312	0.09084	-67.9029	0.19682	0.13359	0.70033	6.51681	0.10747	0.187	1271.5	0.1261	160.337
CE	16	55	18.6	1.32882	1.27713	0.163	0.09531	0.01883	0.25831	0.18573	0.13935	0.16789	0.09042	-75.432	0.19541	0.14343	0.72452	5.0994	0.14208	0.192	1247.78	0.1304	162.71
CE	16	60	18.408	1.97321	1.7203	0.15496	0.10517	0.0078	0.26013	0.17294	0.15025	0.15619	0.10393	-81.1999	0.17526	0.15748	0.7579	7.48447	0.10126	0.199	1288.56	0.1364	175.76
CE	16	61	18.576	1.14793	1.27829	0.13782	0.09414	0.01516	0.23197	0.16237	0.13877	0.14257	0.0894	-72.6024	0.17369	0.14253	0.69332	4.48812	0.15448	0.192	1280.86	0.1248	159.851
CE	16	62	18.468	1.35357	1.36953	0.1702	0.09764	0.0187	0.26784	0.18629	0.14309	0.17474	0.0931	-76.3426	0.19416	0.14158	0.72274	5.3671	0.13466	0.184	1243.51	0.1301	161.78
CE	16	63	18.54	1.12548	1.35547	0.14384	0.09787	0.01836	0.24171	0.16242	0.1403	0.1503	0.09141	-70.6567	0.17825	0.13901	0.69638	5.29734	0.13146	0.189	1246.08	0.1253	156.134
CE	16	64	18.756	1.14213	1.4176	0.16062	0.09122	0.01677	0.25184	0.18202	0.13956	0.16446	0.08738	-77.0968	0.19213	0.13418	0.70099	5.2428	0.13371	0.188	1233.85	0.1262	155.712
CE	16	109	18.768	1.24938	1.31501	0.18982	0.11428	0.01999	0.3041	0.19642	0.15785	0.19479	0.1093	-76.0416	0.2074	0.15795	0.7867	5.39872	0.14572	0.193	1254.35	0.1416	177.616
CE	16	150	18.72	1.4077	1.42906	0.16701	0.0898	0.01876	0.25681	0.1869	0.13128	0.17134	0.08547	-77.0329	0.19595	0.13751	0.72594	4.85992	0.14937	0.189	1282.04	0.1307	167.563
CE	16	151	19.008	1.21545	1.27168	0.14727	0.09154	0.01198	0.23881	0.17029	0.13623	0.14974	0.08907	-78.3335	0.17559	0.14256	0.74023	4.5923	0.16119	0.204	1236.36	0.1332	164.683
CE	16	152	18.528	1.25302	1.35191	0.14284	0.08016	0.00847	0.223	0.16144	0.12814	0.14398	0.07903	-82.4	0.16496	0.12779	0.70467	4.12067	0.17101	0.202	1291.8	0.1268	163.8
CE	16	153	18.528	1.19984	1.52527	0.14435	0.10697	0.00899	0.25132	0.17484	0.15092	0.14642	0.10489	-77.0928	0.18032	0.15609	0.72427	5.11209	0.14168	0.196	1270.21	0.1304	165.636
CE	16	160	18.756	1.38348	1.27311	0.15081	0.10753	0.02196	0.25834	0.17342	0.14453	0.16001	0.09833	-67.2594	0.18923	0.14898	0.7076	5.70316	0.12407	0.188	1258.94	0.1274	160.389
CE	16	161	18.612	1.29878	1.26941	0.16456	0.1057	0.00966	0.27026	0.17871	0.15187	0.16611	0.10415	-80.8835	0.18278	0.15498	0.73636	5.28183	0.13941	0.192	1274.56	0.1325	168.879
CE	16	162	18.744	1.22082	1.39723	0.1457	0.10141	0.01862	0.24711	0.16724	0.1393	0.1525	0.09461	-69.9524	0.18	0.14494	0.67592	4.62967	0.146	0.18	1271.32	0.1217	154.72
CE	16	163	18.996	1.23637	1.19077	0.17502	0.10732	0.01764	0.28234	0.18958	0.14741	0.17935	0.10299	-76.2273	0.20307	0.15325	0.73203	5.45725	0.13414	0.187	1286.57	0.1318	169.57
CE	16	168	19.176	1.46698	1.33017	0.17406	0.10732	0.01969	0.28138	0.18612	0.14889	0.17944	0.10193	-74.6989	0.19815	0.14937	0.75027	5.38544	0.13931	0.189	1237.17	0.135	167.018
D	8	33	18.528	1.09402	1.41422	0.17321	0.08631	0.01802	0.25951	0.19523	0.13335	0.17681	0.08271	-78.7085	0.20165	0.1448	0.77669	5.19562	0.14949	0.218	1230.06	0.1398	171.962
D	8	34	18.54	1.17097	1.25297	0.18761	0.09764	0.01063	0.28526	0.19254	0.14705	0.18886	0.0964	-83.3361	0.19575	0.15588	0.80365	4.69538	0.17116	0.212	1169.72	0.1447	169.258
D	8	35	18.444	1.34358	1.21941	0.17389	0.10453	0.01654	0.27842	0.19269	0.15993	0.17765	0.10077	-77.2027	0.2028	0.14907	0.76438	4.55973	0.16764	0.203	1187.62	0.1376	163.417
D	8	36	18.816	1.246	1.35228	0.19623	0.11134	0.01836	0.30757	0.20023	0.15997	0.20005	0.10752	-78.2828	0.20978	0.1529	0.83354	5.31274	0.15689	0.216	1147.98	0.15	172.197
D	8	37	18.468	1.06376	1.50302	0.18264	0.09988	0.02086	0.28252	0.19698	0.14434	0.18762	0.0949	-76.5805	0.2094	0.14921	0.7812	4.96606	0.15731	0.201	1204.86	0.1406	169.404
D	8	42	18.54	0.99592	1.35008	0.17861	0.09605	0.01474	0.27466	0.18762	0.14713	0.18117	0.09349	-80.1617	0.19506	0.14868	0.78109	4.54906	0.1717	0.199	1148.61	0.1406	161.494
D	8	43	18.684	1.15864	1.22734	0.14827	0.10325	0.01409	0.25152	0.17518	0.14356	0.15233	0.09919	-73.9398	0.18541	0.14778	0.74073	4.61942	0.16035	0.203	1237.21	0.1333	164.92
D	8	45	18.684	1.39655	1.43093	0.15095	0.10343	0.01384	0.25438	0.17683	0.14334	0.1547	0.09968	-74.8517	0.18647	0.14833	0.74325	4.77381	0.15569	0.203	1239.38	0.1338	165.829
D	8	47	18.48	1.18326	1.26181	0.18377	0.10749	0.01251	0.29126	0.19667	0.1577	0.18579	0.10547	-80.892	0.20212	0.15695	0.77601	4.85466	0.15985	0.202	1212.64	0.1397	169.405
D	8	48	18.684	1.10972	1.21026	0.14548	0.0856	0.00726	0.23108	0.16823	0.13458	0.14636	0.08472	-83.154	0.17162	0.13717	0.70888	4.64077	0.15275	0.2	1237.06	0.1276	157.849
D	8	133	18.792	1.18975	1.40118	0.17507	0.101	0.01548	0.27607	0.19247	0.15247	0.17818	0.09789	-78.6505	0.20248	0.14601	0.74063	5.89819	0.12557	0.195	1294.01	0.1333	172.492
D	8	134	18.84	1.49358	1.54086	0.15194	0.10288	0.01909	0.25481	0.17172	0.14781	0.1585	0.09631	-71.0138	0.18815	0.13902	0.77014	7.47509	0.10303	0.205	1254.82	0.1386	173.917
D	8	135	18.372	1.21079	1.28853	0.16186	0.09425	0.01173	0.25611	0.18751	0.14691	0.16384	0.09227	-80.3982	0.19358	0.14844	0.77295	5.8402	0.13235	0.207	1287.75	0.1391	179.126
D	8	136	18.48	1.11416	1.4394	0.1664	0.08729	0.00219	0.2537	0.18927	0.14786	0.16648	0.08722	-88.3821	0.18987	0.14693	0.77447	5.27523	0.14681	0.219	1298.95	0.1394	181.073
D	8	137	18.672	1.44451	1.5404	0.17223	0.09969	0.01781	0.27193	0.19448	0.14575	0.17638	0.09555	-76.8984	0.20663	0.14547	0.77327	5.48205	0.14105	0.209	1256.78	0.1392	174.944
D	8	141	18.768	1.37326	1.54268	0.16303	0.09339	0.0098	0.25642	0.1873	0.1415	0.16441	0.09201	-82.0984	0.19188	0.14746	0.78846	5.20932	0.15136	0.22	1293.68	0.1419	183.573
D	8	144	18.756	1.38477	1.40645	0.18088	0.10632	0.01975	0.2872	0.19627	0.15544	0.1858	0.1014	-76.015	0.20755	0.15363	0.82121	5.46806	0.15018	0.218	1282.56	0.1478	189.562
D	8	145	18.66	1.29253	1.32429	0.20257	0.12025	0.01035	0.32282	0.21532	0.16984	0.20388	0.11894	-82.9065	0.21951	0.17533	0.83452	5.818	0.14344	0.209	1275.04	0.1502	191.511
D	8	146	18.936	1.7594	1.49445	0.22437	0.12156	0.01478	0.34593	0.22419	0.1694	0.22648	0.11946	-81.9401	0.23166	0.17183	0.81677	6.61871	0.1234	0.198	1266.01	0.147	186.104
D	8	148	18.768	1.14478	1.51012	0.13895	0.08686	0.02457	0.22581	0.15129	0.12268	0.14874	0.07707	-68.3122	0.16917	0.12511	0.71066	5.23368	0.13579	0.203	1241.04	0.1279	158.729
D	16	2	18.66	1.16564	1.27943	0.19582	0.11095	0.01042	0.30677	0.20622	0.16316	0.19711	0.10966	-83.0758	0.21041	0.16819	0.81241	5.01494	0.162	0.212	1288.85	0.1462	188.431
D	16	29	18.672	1.12061	1.4265	0.19552	0.10559	0.01499	0.30111	0.20049	0.15438	0.19797	0.10315	-80.7516	0.20848	0.15349	0.76491	4.12788	0.1853	0.194	1265.31	0.1377	174.234
D	16	30	18.828	1.2904	1.39148	0.18126	0.1119	0.01382	0.29316	0.19857	0.1636	0.18392	0.10924	-79.1102	0.20417	0.16256	0.83882	4.73447	0.17717	0.224	1252.61	0.151	189.143
D	16	31	18.18	1.27567	1.397	0.19714	0.10527	0.01422	0.30241	0.20972	0.15911	0.19929	0.10311	-81.3876	0.21439	0.15738	0.83819	5.65951	0.1481	0.217	1259.9	0.1509	190.119
D	16	32	19.02	1.34999	1.33939	0.17297	0.10969	0.01242	0.28265	0.19049	0.16037	0.17534	0.10731	-79.2463	0.19835	0.15707	0.82457	5.27558	0.1563	0.228	1278.98	0.1484	189.801
D	16	38	18.72	1.27858	1.30779	0.19861	0.12229	0.01658	0.3209	0.20758	0.16947	0.20207	0.11883	-78.2309	0.21442	0.16765	0.81297	4.99308	0.16282	0.199	1220.3	0.1463	178.53
D	16	39	18.624	1.23683	1.22099	0.18577	0.10815	0.01458	0.29392	0.20532	0.16093	0.18844	0.10548	-79.6631	0.21453	0.15696	0.82314	5.07502	0.16219	0.217	1307.02	0.1482	193.7
D	16	40
D	16	41	18.852	1.20501	1.39896	0.16785	0.1211	0.02326	0.28895	0.19355	0.16277	0.17747	0.11148	-67.54	0.21167	0.16809	0.80716	4.58996	0.17585	0.217	1243.4	0.1453	180.665
D	16	44	18.708	1.43382	1.45078	0.19588	0.12378	0.00986	0.31966	0.20856	0.17483	0.19721	0.12245	-82.3293	0.21232	0.17295	0.82047	6.14052	0.13362	0.202	1264.5	0.1477	186.767
D	16	127	18.924	1.41724	1.34313	0.20106	0.11401	0.01802	0.31507	0.21353	0.16194	0.20465	0.11042	-78.7449	0.22053	0.16354	0.85156	5.31532	0.16021	0.225	1269.04	0.1533	194.543
D	16	129	18.648	1.33758	1.31875	0.15967	0.10755	0.01575	0.26722	0.18671	0.15453	0.16407	0.10315	-74.3984	0.19873	0.15841	0.77049	4.57339	0.16847	0.209	1262.26	0.1387	175.075
D	16	130	18.516	1.09114	1.25791	0.17885	0.09819	0.00376	0.27704	0.1989	0.15152	0.17903	0.09801	-87.3267	0.20071	0.15014	0.78235	5.26454	0.14861	0.21	1265.9	0.1408	178.239
D	16	131	18.66	1.09484	1.30499	0.18124	0.09592	0.01943	0.27716	0.19873	0.14481	0.18547	0.09169	-77.7377	0.20848	0.14982	0.77481	4.21051	0.18402	0.203	1254.74	0.1395	175.037
D	16	132	18.696	1.09835	1.21006	0.1939	0.11348	0.0241	0.30737	0.20822	0.16304	0.20059	0.10678	-74.4826	0.22368	0.15611	0.83457	5.02652	0.16603	0.219	1245.53	0.1502	187.079
D	16	138	18.696	1.37968	1.4217	0.13568	0.09856	0.01367	0.23423	0.15645	0.13583	0.14023	0.094	-71.6785	0.16855	0.14157	0.75346	5.18485	0.14532	0.217	1256.62	0.1356	170.398
D	16	139	18.324	1.23099	1.28652	0.1762	0.09431	0.01312	0.27051	0.18873	0.14068	0.17826	0.09225	-81.085	0.19478	0.14236	0.76939	5.49242	0.14008	0.208	1231.6	0.1385	170.576
D	16	140	18.54	1.1736	1.26342	0.17381	0.10236	0.00976	0.27616	0.19346	0.15508	0.17512	0.10104	-82.3467	0.1965	0.1611	0.80403	5.52502	0.14553	0.22	1286.06	0.1447	186.092
D	16	142	18.9	1.24738	1.37309	0.1661	0.10213	0.00902	0.26823	0.18926	0.15126	0.16738	0.10086	-82.0714	0.19265	0.15431	0.76128	4.76503	0.15976	0.203	1265.24	0.137	173.338
D	16	147	18.72	1.05349	1.24511	0.18845	0.1002	0.0165	0.28865	0.20663	0.14911	0.19145	0.0972	-79.7158	0.2131	0.15597	0.80307	3.90953	0.20541	0.217	1277.14	0.1446	184.674
DE	8	70	18.624	1.0468	1.2005	0.19666	0.10296	0.00948	0.29962	0.20657	0.1507	0.19763	0.10199	-84.2484	0.21024	0.16016	0.83526	4.10007	0.20372	0.221	1255.22	0.1503	188.66
DE	8	74	18.132	1.08065	1.20625	0.16053	0.08949	0.00574	0.25001	0.1754	0.14213	0.161	0.08902	-85.3874	0.17778	0.14211	0.73912	4.41029	0.16759	0.203	1259.75	0.133	167.547
DE	8	75	18.492	1.1589	1.25751	0.18183	0.10534	0.00726	0.28717	0.2006	0.15961	0.18252	0.10465	-84.5931	0.20407	0.15573	0.81449	4.44039	0.18343	0.22	1222.54	0.1466	179.225
DE	8	77	18.492	1.4355	1.3928	0.18208	0.11834	0.01253	0.30042	0.19354	0.16292	0.18448	0.11595	-79.2212	0.19931	0.17091	0.81295	5.05404	0.16085	0.207	1248.88	0.1463	182.712
DE	8	78	18.756	1.13783	1.43791	0.20715	0.12555	0.00633	0.3327	0.21907	0.17516	0.20765	0.12505	-85.5461	0.21978	0.18218	0.83082	4.95398	0.16771	0.204	1232.27	0.1495	184.224
DE	8	81	18.948	1.40732	1.46437	0.19426	0.13606	0.00852	0.33031	0.20951	0.18897	0.1955	0.13482	-81.7924	0.21305	0.1858	0.85593	6.87094	0.12457	0.215	1249.99	0.1541	192.623
DE	8	85	18.636	1.29704	1.29664	0.17379	0.10987	0.03187	0.28366	0.19642	0.15328	0.18697	0.09669	-67.5236	0.21904	0.15202	0.80006	5.61024	0.14261	0.219	1253.6	0.144	180.518
DE	8	86	18.552	0.97566	1.24773	0.18105	0.10048	-0.00025	0.28153	0.20297	0.15506	0.18105	0.10048	89.8337	0.20297	0.15506	0.81097	4.35676	0.18614	0.21	1226.74	0.146	179.105
DE	8	87	18.648	1.24199	1.18568	0.12849	0.08999	0.02198	0.21848	0.14968	0.13156	0.13849	0.07998	-65.56	0.17243	0.12934	0.75075	4.75463	0.1579	0.227	1276.33	0.1351	172.432
DE	8	88	18.564	1.34713	1.27868	0.19556	0.10667	0.00704	0.30223	0.20839	0.16163	0.19613	0.1061	-85.4527	0.21098	0.16374	0.8358	5.74647	0.14545	0.217	1232.68	0.1504	185.394
DE	8	170	18.708	1.17331	1.58002	0.17491	0.10345	0.00781	0.27835	0.18979	0.14728	0.17576	0.1026	-83.809	0.19339	0.1547	0.78439	5.89315	0.1331	0.208	1275.94	0.1412	180.162
DE	8	173	18.72	1.12836	1.30086	0.21257	0.12608	0.01203	0.33865	0.22404	0.1795	0.21422	0.12443	-82.1872	0.22887	0.18853	0.88046	4.989	0.17648	0.218	1249.44	0.1585	198.036
DE	8	174	18.432	1.11144	1.17972	0.19096	0.10136	0.01449	0.29232	0.20884	0.15358	0.19325	0.09907	-81.0195	0.21359	0.15577	0.82855	3.80795	0.21758	0.217	1269.11	0.1491	189.224
DE	8	175	18.408	1.2577	1.19372	0.17045	0.10935	0.0104	0.2798	0.18559	0.15446	0.17218	0.10762	-80.5547	0.1908	0.16366	0.77216	4.50476	0.17141	0.203	1243.17	0.139	172.801
DE	8	177	18.708	1.27194	1.15385	0.17874	0.10159	0.01369	0.28033	0.19843	0.14562	0.18111	0.09922	-80.2127	0.20249	0.15641	0.77751	5.8015	0.13402	0.209	1270.21	0.14	177.83
DE	8	184	19.008	1.35085	1.3717	0.20128	0.12175	0.02705	0.32303	0.21055	0.17235	0.20963	0.11341	-72.8731	0.22746	0.1658	0.85384	5.0452	0.16924	0.221	1255	0.1537	192.893
DE	8	185	18.66	1.14274	1.20038	0.18091	0.1161	0.02399	0.29701	0.19528	0.15861	0.18883	0.10818	-71.713	0.20889	0.15314	0.79199	4.61551	0.17159	0.206	1268.63	0.1426	180.907
DE	8	186	18.636	1.22934	1.33409	0.15049	0.10815	0.01103	0.25863	0.17417	0.15121	0.15321	0.10542	-76.157	0.18362	0.15669	0.80467	4.91829	0.16361	0.224	1254.48	0.1448	181.649
DE	8	187	18.528	1.16433	1.18721	0.15595	0.10711	0.01083	0.26307	0.18117	0.15551	0.15827	0.10479	-77.9561	0.18788	0.15859	0.77163	4.54389	0.16982	0.212	1250.62	0.1389	173.711
DE	8	188	18.576	1.14531	1.34242	0.18656	0.1127	0.01391	0.29926	0.1988	0.15653	0.18912	0.11014	-79.6283	0.20664	0.16103	0.78128	5.1237	0.15248	0.197	1246.38	0.1406	175.241
DE	16	69	18.636	1.39508	1.35428	0.1052	0.07793	0.00753	0.18313	0.13642	0.11821	0.10717	0.07595	-75.4402	0.14147	0.12917	0.71115	5.40238	0.13164	0.229	1297.51	0.128	166.082
DE	16	71	18.012	1.15329	1.34212	0.17299	0.09297	0.01971	0.26596	0.18919	0.13435	0.17759	0.08837	-76.865	0.19732	0.1465	0.79843	5.13264	0.15556	0.213	1294.23	0.1437	185.981
DE	16	72	18.324	1.15715	1.28523	0.17571	0.10824	0.01009	0.28395	0.19841	0.15552	0.17721	0.10674	-81.6171	0.2036	0.16762	0.77848	5.28094	0.14741	0.208	1251.02	0.1401	175.268
DE	16	73	18.744	1.21714	1.32886	0.19153	0.11279	0.00912	0.30432	0.20837	0.15824	0.19258	0.11175	-83.463	0.21005	0.16609	0.81201	5.63231	0.14417	0.212	1275.74	0.1462	186.513
DE	16	76	18.396	1.15098	1.19959	0.1822	0.09819	0.00947	0.28039	0.20013	0.15381	0.18327	0.09712	-83.6093	0.20418	0.15387	0.84154	4.26815	0.19717	0.23	1290.11	0.1515	195.451
DE	16	79	18.828	1.9023	1.83557	0.22836	0.12676	0.02553	0.35513	0.23151	0.17824	0.23443	0.1207	-76.6442	0.24379	0.17048	0.8623	8.49564	0.1015	0.203	1262.22	0.1552	195.897
DE	16	80	18.9	1.25278	1.56092	0.22683	0.13893	0.01543	0.36576	0.23298	0.19623	0.22947	0.13629	-80.3015	0.24024	0.18929	0.87107	5.92701	0.14697	0.21	1252.01	0.1568	196.316
DE	16	82	18.564	1.08666	1.36153	0.16777	0.09837	0.02075	0.26614	0.18509	0.1391	0.17351	0.09263	-74.5341	0.19557	0.15136	0.75847	4.53779	0.16714	0.206	1262.77	0.1365	172.369
DE	16	83	18.876	1.1789	1.34732	0.19692	0.11258	0.01408	0.3095	0.20754	0.15706	0.19922	0.11028	-80.7541	0.21523	0.16353	0.82503	5.2883	0.15601	0.213	1271.69	0.1485	188.846
DE	16	84	18.864	1.32355	1.42627	0.24079	0.13394	0.03745	0.37473	0.2455	0.18298	0.25261	0.12212	-72.4824	0.26313	0.17959	0.88807	5.97013	0.14875	0.211	1225.57	0.1599	195.968
DE	16	103	18.54	1.04238	1.24356	0.15228	0.09069	0.01343	0.24298	0.17211	0.13741	0.15512	0.08786	-78.1668	0.17904	0.14026	0.79915	4.22783	0.18902	0.228	1253.12	0.1438	180.199
DE	16	169	18.972	1.40093	1.58189	0.20316	0.12079	0.00957	0.32394	0.21705	0.17597	0.20425	0.11969	-83.455	0.22125	0.17747	0.86887	6.51039	0.13346	0.22	1279.24	0.1564	200.073
DE	16	171	18.552	1.06402	1.3258	0.19328	0.10947	0.01261	0.30275	0.20827	0.16407	0.19514	0.10761	-81.6112	0.21397	0.16305	0.82074	4.51018	0.18198	0.213	1247.12	0.1477	184.199
DE	16	172	19.032	1.1746	1.32877	0.18582	0.09824	0.02414	0.28406	0.19617	0.14363	0.19204	0.09202	-75.5532	0.20587	0.14958	0.80975	4.73274	0.1711	0.223	1276.4	0.1458	186.1
DE	16	176	18.264	1.36845	1.38357	0.17328	0.10247	0.0136	0.27575	0.19548	0.15358	0.17581	0.09994	-79.4668	0.20348	0.15309	0.7712	4.6381	0.16627	0.201	1280.57	0.1388	177.743
DE	16	179	18.708	1.21815	1.52512	0.20836	0.1004	0.01667	0.30877	0.2092	0.14941	0.2109	0.09787	-81.4048	0.21733	0.15217	0.85122	6.52662	0.13042	0.223	1277.77	0.1532	195.754
DE	16	180	18.84	1.1299	1.3393	0.16964	0.09844	0.01683	0.26807	0.18248	0.14631	0.17343	0.09465	-77.3292	0.18999	0.15129	0.77868	4.79351	0.16244	0.21	1234.3	0.1402	173.048
DE	16	181	18.444	1.31924	1.33856	0.17853	0.10514	0.01359	0.28366	0.2005	0.14783	0.18097	0.1027	-79.8246	0.20508	0.15809	0.78607	5.28884	0.14863	0.203	1299.69	0.1415	183.905
DE	16	182	18.708	1.20283	1.39489	0.185	0.10172	0.01	0.28672	0.2061	0.15137	0.18619	0.10053	-83.2322	0.20986	0.16009	0.79978	4.83334	0.16547	0.216	1269.88	0.144	182.863
DE	16	183	18.516	1.33559	1.34629	0.16006	0.09714	0.02281	0.2572	0.17992	0.13491	0.16749	0.08971	-71.9804	0.1964	0.13861	0.75776	5.08332	0.14907	0.208	1249.47	0.1364	170.428
X		125

## Sheet: Trabecular Bone
Left tibial cortical geometry																Means
Group	Duration (Weeeks)	Mouse	VOX-TV	VOX-BV	VOX-BV/TV	Conn-Dens.	TRI-SMI	DT-Tb.N	DT-Tb.Th	DT-Tb.Sp	DT-Tb.(1/N).SD	DT-Tb.Th.SD	DT-Tb.Sp.SD	BMD	BMC		VOX-TV	VOX-BV	VOX-BV/TV	Conn-Dens.	TRI-SMI	DT-Tb.N	DT-Tb.Th	DT-Tb.Sp	DT-Tb.(1/N).SD	DT-Tb.Th.SD	DT-Tb.Sp.SD	BMD	TMD	BMC
B		1	1.7447	0.3748	0.2148	142.143	1.3733	4.9043	0.053	0.187	0.0655	0.0173	0.0665	180.814	309.975	B	1.85389	0.380669	0.205238	149.375	1.65019	5.37221	0.05315	0.172438	0.0588188	0.0177062	0.0604687	175.479	#REF!	314.63
B		3	1.8797	0.4057	0.2158	146.296	1.8822	5.662	0.0533	0.1591	0.0515	0.0174	0.0553	191.092	351.822	C8	1.90904	0.324861	0.169472	94.5666	1.92143	4.76724	0.0537737	0.19895	0.0636421	0.0172632	0.0665789	145.078	#REF!	274.149
B		4	1.9399	0.3652	0.1883	159.544	2.0171	5.902	0.0488	0.1577	0.0517	0.0157	0.0549	165.305	272.573	D8	1.87854	0.474705	0.252635	124.354	1.32511	5.29916	0.059395	0.167053	0.057715	0.017475	0.05946	207.162	#REF!	406.189
B		5	1.812	0.3398	0.1875		1.6441	4.7407	0.0579	0.1967	0.0679	0.0178	0.0708	163.721	263.003	CE8	1.83813	0.333868	0.178817	94.3053	1.82311	4.79851	0.0549158	0.193465	0.0634789	0.0172053	0.0651	158.69	#REF!	282.888
B		6	2.0112	0.4203	0.209	164.079	1.5199	4.8382	0.0557	0.1905	0.075	0.0233	0.0747	171.678	345.748	DE8	1.80501	0.477925	0.26533	123	1.25045	5.28318	0.061145	0.16762	0.06061	0.018065	0.06221	219.971	#REF!	413.071
B		7	1.9221	0.3642	0.1895	176.111	1.7518	5.5734	0.0468	0.1667	0.0595	0.0153	0.0596	165.489	310.198	C16	1.84464	0.27484	0.14904	72.8593	2.21382	4.51795	0.056235	0.20889	0.064355	0.016965	0.068875	133.278	#REF!	235.943
B		8	1.8216	0.3617	0.1986	147.948	1.5984	5.2191	0.0497	0.1797	0.0615	0.0153	0.0625	166.558	297.276	D16	1.80162	0.443432	0.245284	112.423	1.60111	5.07054	0.0629053	0.175174	0.0602947	0.0178105	0.0640789	209.36	#REF!	395.022
B		46	1.7487	0.3561	0.2036	186.421	1.5228	5.5892	0.0492	0.1671	0.056	0.0182	0.0563	168.289	284.671	CE16	1.80238	0.291637	0.16434	84.4564	2.00731	4.62333	0.055875	0.203795	0.06592	0.017125	0.0692	145.348	#REF!	249.079
B		101	1.7948	0.312	0.1739		1.7328	4.7448	0.0521	0.1984	0.0669	0.0177	0.0647	152.854	261.37	DE16	1.80956	0.437965	0.24383	102.986	1.57987	5.03425	0.06225	0.175505	0.06105	0.017715	0.063505	206.132	#REF!	383.266
B		102	1.8188	0.4023	0.2212	139.928	1.3334	5.2395	0.0539	0.1766	0.065	0.0166	0.0678	191.682	357.321	Standard Deviations
B		104	1.9172	0.4345	0.2266	130.92	1.8479	5.4182	0.06	0.164	0.0584	0.0198	0.0594	192.536	368.811		VOX-TV	VOX-BV	VOX-BV/TV	Conn-Dens.	TRI-SMI	DT-Tb.N	DT-Tb.Th	DT-Tb.Sp	DT-Tb.(1/N).SD	DT-Tb.Th.SD	DT-Tb.Sp.SD	BMD	TMD	BMC
B		105	1.7841	0.3952	0.2215	147.972	1.5375	5.5423	0.0569	0.1646	0.0566	0.0193	0.0617	186.414	329.759	B	0.076533	0.0386148	0.0177603	19.6465	0.204338	0.422677	0.00356258	0.0152667	0.00849315	0.00219195	0.00808173	14.0204	#REF!	39.2142
B		106	1.7867	0.3294	0.1844	106.343	1.8029	5.1155	0.0554	0.1816	0.0649	0.0205	0.0676	157.827	265.39	C8	0.158138	0.0360152	0.0123335	27.3114	0.237908	0.136204	0.00230599	0.00945816	0.0053955	0.00184216	0.00724888	9.70554	#REF!	33.4052
B		107	1.9106	0.4582	0.2398	141.706	1.3741	5.9708	0.0525	0.1497	0.047	0.0153	0.0499	201.529	383.819	D8	0.0931895	0.0599998	0.0295306	34.3791	0.214727	0.405122	0.00244766	0.0139502	0.00587656	0.00137108	0.00821567	18.5833	#REF!	48.2725
B		108	1.9109	0.3835	0.2007	160.917	1.8789	6.0241	0.0509	0.1522	0.046	0.016	0.0471	173.336	315.617	CE8	0.0810266	0.0398455	0.0164514	26.2798	0.157236	0.15323	0.00216314	0.00984943	0.00526325	0.00135174	0.00637216	13.2121	#REF!	31.9643
B		178	1.8593	0.3878	0.2086	140.917	1.586	5.4712	0.0543	0.1674	0.0477	0.0178	0.0487	178.53	316.727	DE8	0.0774658	0.0420067	0.0274367	34.8793	0.212256	0.313772	0.00250966	0.0120146	0.00444332	0.00187006	0.00692554	23.2279	#REF!	39.9575
C	8	11	2.0355	0.3846	0.1889	136.576	1.7284	4.9513	0.0516	0.1864	0.0633	0.0161	0.0637	147.659	309.438	C16	0.152318	0.0404233	0.0191268	29.4174	0.212653	0.214596	0.00418459	0.0142794	0.00573746	0.0013152	0.0072754	17.3234	#REF!	35.8781
C	8	14	2.3131	0.3699	0.1599	105.811	1.7472	4.7149	0.0508	0.2051	0.0626	0.0161	0.0668	136.092	319.141	D16	0.103184	0.0687375	0.029001	44.5828	0.129892	0.277585	0.00291213	0.0149752	0.00662985	0.00157653	0.00873089	27.1864	#REF!	65.5215
C	8	16	1.8068	0.321	0.1777	105.157	1.6652	4.8553	0.0528	0.1925	0.0668	0.0179	0.0658	144.086	265.008	CE16	0.125768	0.037583	0.0171178	36.3134	0.17983	0.218057	0.00267599	0.0124542	0.00308658	0.00136107	0.00568979	15.9796	#REF!	32.6986
C	8	17	2.0574	0.3555	0.1728	95.0219	1.6014	4.6382	0.0513	0.2095	0.0719	0.0168	0.0798	145.633	300.562	DE16	0.123021	0.0677604	0.0325806	21.154	0.280198	0.23992	0.00330128	0.0140247	0.007556	0.00147373	0.00905088	25.1476	#REF!	61.8349
C	8	18	2.0215	0.3564	0.1763	93.9879	1.5166	4.6679	0.0525	0.2005	0.0588	0.017	0.0642	145.154	304.868
C	8	20	1.8573	0.2824	0.152	107.682	1.9947	4.5432	0.0531	0.2136	0.0696	0.0192	0.0745	124.635	237.614
C	8	24	1.8901	0.3533	0.1869	141.529	1.7298	4.8218	0.0524	0.197	0.0659	0.018	0.0678	164.126	322.78
C	8	27	2.0266	0.343	0.1692	126.071	2.0785	4.7663	0.054	0.1992	0.0706	0.0189	0.0779	149.612	285.318
C	8	28	2.008	0.3311	0.1649	114.044	1.7567	4.7368	0.0503	0.1984	0.0644	0.0168	0.0647	141.618	288.227
C	8	53	1.8555	0.3296	0.1776	119.106	1.8032	4.7163	0.055	0.1977	0.0656	0.0184	0.067	154.769	252.073
C	8	110	1.7979	0.2726	0.1516	60.071	2.186	4.7459	0.0567	0.1984	0.0599	0.0205	0.0623	130.824	219.226
C	8	112	1.8742	0.3505	0.187	106.712	2.0826		0.0537		0.0548	0.0146	0.0596		310.409
C	8	113	1.866	0.3131	0.1678	79.0442	1.9504	5.0168	0.0554	0.1832	0.052	0.018	0.0479	150.717	271.519
C	8	115	1.6542	0.2456	0.1485	58.338	2.1835	4.5223	0.0557	0.2047	0.0601	0.0184	0.062	136.829	228.455
C	8	123	1.7568	0.3094	0.1761	89.6498	2.0149	4.9107	0.0548	0.1866	0.0598	0.0152	0.0617	159.301	254.519
C	8	124	1.7925	0.3065	0.171	82.0094	1.7685	4.7635	0.0535	0.2014	0.0691	0.0161	0.0756	143.202	259.473
C	8	126	2.1132	0.331	0.1566	56.5494	2.2299	4.7452	0.0576	0.1959	0.0643	0.0166	0.0689	146.577	280.84
C	8	128	1.7627	0.292	0.1657	67.5107	2.1295	4.9267	0.0586	0.1911	0.0604	0.0201	0.065	145.498	225.217
C	8	149	1.7824			51.8953	2.3401		0.0519	0.2199	0.0693	0.0133	0.0698
C	16	9	2.1043	0.3344	0.1589	116.668	1.9957	4.6574	0.0552	0.2133	0.0624	0.0206	0.075	138.413	288.389
C	16	10	1.7034	0.1925	0.113	53.1298	2.1937	4.3004	0.0509	0.2266	0.0726	0.0155	0.0724	114.468	176.225
C	16	12	1.8694	0.2739	0.1465	69.0066	2.0746	4.4112	0.0547	0.2094	0.0657	0.016	0.0649	126.33	223.197
C	16	13	1.9575	0.3026	0.1546	111.368	2.0757	4.7602	0.0507	0.1976	0.0623	0.0169	0.0628	138.523	245.135
C	16	15	1.9314	0.2856	0.1479	104.072	2.1832	4.5574	0.0507	0.2059	0.0626	0.0164	0.063	129.977	242.411
C	16	19	1.8436	0.2609	0.1415	128.143	2.2322	4.4481	0.0509	0.2145	0.0706	0.0181	0.0733	126.219	212.219
C	16	21	2.081	0.2666	0.1281	103.316	2.0663	4.2404	0.0499	0.2278	0.072	0.0165	0.0768	109.31	234.73
C	16	22	2.0467	0.3273	0.1599	86.9679	1.9116	4.5538	0.055	0.2091	0.0666	0.0195	0.0706	150.804	303.517
C	16	23	2.0308	0.3283	0.1617	105.129	1.9156	4.4758	0.0547	0.212	0.0681	0.0162	0.0711	141.876	290.869
C	16	25	1.775	0.2755	0.1552	72.9563	2.3557	4.6501	0.0584	0.2	0.0676	0.0174	0.0683	145.228	231.301
C	16	111	1.7348	0.2079	0.1199	30.551	2.4792	4.15	0.0567	0.228	0.07	0.0168	0.0733	111.141	188.268
C	16	114	1.673	0.2197	0.1313	42.4376	2.613	4.4492	0.0623	0.215	0.0587	0.0181	0.071	109.679	186.395
C	16	116	1.7546	0.255	0.1453	56.7067	2.2253	4.5973	0.0541	0.2002	0.0594	0.0152	0.0581	132.482	224.705
C	16	117	1.7657	0.3193	0.1808	58.6182	2.2116		0.0617	0.1823	0.0499	0.0161	0.0579	171.199	287.247
C	16	118	1.9194	0.2564	0.1336	45.8466	2.6158	4.4737	0.0608	0.2098	0.0623	0.0174	0.0667	115.094	216.965
C	16	119	1.5179	0.2823	0.1859	73.7847	2.0388	4.9716	0.0594	0.1835	0.06	0.0164	0.0624	159.779	238.258
C	16	120	1.6948	0.2636	0.1555	65.4942	2.4888	4.8438	0.0593	0.1925	0.0575	0.0168	0.0613	145.339	224.515
C	16	121	1.8641	0.3293	0.1766	47.7443	2.1252	4.6371	0.0621	0.1986	0.0612	0.0162	0.0634	149.87	268.342
C	16	122	1.8533	0.2567	0.1385	45.3256	2.3832	4.4804	0.057	0.2173	0.0693	0.0159	0.0808	126.845	220.624
C	16	143	1.7722	0.259	0.1461	39.9221	2.0912	4.1831	0.0602	0.2344	0.0683	0.0173	0.0844	122.977	215.54
CE	8	49	1.8306	0.3683	0.2012	114.715	1.8202	5.15	0.0553	0.175	0.0551	0.017	0.053	168.289	298.223
CE	8	54	1.9214	0.3917	0.2039	121.787	1.5429	4.7496	0.0571	0.1987	0.0662	0.0189	0.075	185.53	355.554
CE	8	56	1.8938	0.3561	0.1881	147.59	1.6648	4.869	0.0529	0.1936	0.066	0.018	0.067	161.806	287.426
CE	8	57	1.9818	0.3094	0.1561	81.9962	1.8845	4.4942	0.0524	0.2105	0.065	0.0171	0.065	132.998	248.592
CE	8	58	1.875	0.3181	0.1697	117.869	1.8723	4.8016	0.0515	0.1984	0.0653	0.0181	0.0637	152.375	271.168
CE	8	59	1.8591	0.4339		122.64			0.0545	0.1724	0.0639	0.0163	0.0667	182.656	358.054
CE	8	65	1.9402	0.3385	0.1745	88.1359	1.7398	4.9882	0.0519	0.1868	0.0605	0.0158	0.0633	157.68	302.4
CE	8	66	1.8491	0.3949	0.2135	134.929	1.6912		0.0569		0.0516	0.0174	0.0522	176.099	307.396
CE	8	67	1.7761	0.2994	0.1686	84.7343	1.9829	4.7338	0.0538	0.198	0.0679	0.0184	0.0694	150.864	264.823
CE	8	68	1.6771	0.3144	0.1875	116.574	1.6382	4.8584	0.0538	0.1962	0.068	0.0177	0.0701	158.38	249.714
CE	8	154	1.7413	0.3084	0.1771	64.6069	1.8468	4.615	0.0583	0.2048	0.0657	0.0193	0.0728	159.927	264.376
CE	8	155	1.7025	0.2986	0.1754	85.1686	1.8393	4.8206	0.0559	0.1934	0.0641	0.016	0.0629	153.775	253.995
CE	8	156	1.8341	0.2708	0.1476	56.7037	2.1577		0.0576		0.0669	0.0185	0.0666	139.665	251.896
CE	8	157	1.8469	0.3255	0.1763	73.6369	1.9205	4.8702	0.0563	0.1886	0.0546	0.0154	0.0552	150.054	269.802
CE	8	158
CE	8	159	1.8161	0.3151	0.1735	86.1714	1.7293	4.7195	0.0524	0.1969	0.0713	0.015	0.0705	151.38	268.03
CE	8	164	1.9319	0.3257	0.1686	69.8784	1.9579	4.7906	0.0553	0.1919	0.0571	0.0164	0.059	149.133	278.487
CE	8	165	1.8619	0.3441	0.1848	72.7734	1.7173	4.796	0.0553	0.1895	0.0655	0.0169	0.0671	161.953	300.431
CE	8	166	1.8347	0.3045	0.166	72.2208	2.0673	4.625	0.0584	0.2056	0.0676	0.0193	0.0702	156.317	258.116
CE	8	167	1.7509	0.3261	0.1863	79.6714	1.7431	4.8944	0.0538	0.1886	0.0638	0.0154	0.0672	166.226	286.397
CE	16	26	1.9691	0.3163	0.1606	77.1908	2.0839	4.4551	0.0576	0.2092	0.0654	0.0171	0.0688	142.797	244.814
CE	16	50	1.6814	0.2246	0.1336	60.6644	2.2926	4.5092	0.0558	0.2205	0.0657	0.0177	0.0776	126.551	185.836
CE	16	51	1.9291	0.3523	0.1826	127.002	1.758	4.8762	0.0532	0.1894	0.0605	0.018	0.0657	162.1	306.941
CE	16	52	1.9562		0.2032	156.172	1.8318	5.0162	0.0561	0.1782	0.0626	0.0181	0.0596	174.994
CE	16	55	1.9478	0.363	0.1864	143.752	1.9061	4.8492	0.0539	0.19	0.0653	0.0178	0.0673	160.443	287.914
CE	16	60	1.86	0.3123	0.1679	137.904	1.7667	4.6384	0.0534	0.2038	0.0672	0.0192	0.0693	153.369	281.87
CE	16	61	1.9342	0.3089	0.1597	128.477	1.8924	4.69	0.0508	0.2007	0.0627	0.0165	0.0642	140.365	274.022
CE	16	62	1.8921	0.2737	0.1447	96.1871	1.9394	4.3688	0.051	0.2217	0.0721	0.0177	0.0758	131.34	235.436
CE	16	63	1.9594	0.3537	0.1805	93.3967	1.9987	4.8894	0.0572	0.1897	0.0638	0.0174	0.0702	163.845	302.263
CE	16	64	1.8701	0.2743	0.1467	104.808	1.9772	4.2609	0.0546	0.228	0.0695	0.0193	0.0769	120.878	228.475
CE	16	109	1.6804	0.2965	0.1765	73.1976	2.0749	4.9212	0.0571	0.1908	0.0626	0.0158	0.066	149.635	244.608
CE	16	150	1.8065	0.2616	0.1448	46.4986	1.9075	4.3676	0.0532	0.2141	0.0648	0.0155	0.0636	127.766	232.159
CE	16	151	1.6806	0.2635	0.1568	47.901	2.2268	4.4287	0.0597	0.2126	0.0653	0.016	0.0795	120.914	230.739
CE	16	152	1.7145	0.3021	0.1762	65.3251	2.0344	4.4593	0.0597	0.199	0.064	0.0165	0.0611	167.7	286.909
CE	16	153	1.6522	0.2637	0.1596	48.7224	1.8891	4.6367	0.0561	0.2046	0.0664	0.0154	0.0673	139.702	225.474
CE	16	160	1.773	0.2914	0.1643	52.1716	1.8217	4.4709	0.057	0.2061	0.0677	0.016	0.0677	137.602	238.638
CE	16	161	1.5831	0.2623	0.1657	61.2714	2.1061	4.7048	0.0559	0.1998	0.067	0.0148	0.0682	155.469	234.52
CE	16	162	1.6641	0.238	0.143	54.9862	2.3986	4.4264	0.0579	0.212	0.0643	0.0175	0.065	132.408	201.746
CE	16	163	1.6968	0.2931	0.1727	54.5136	1.9667	4.7801	0.0601	0.2044	0.0718	0.0197	0.0749	154.88	247.373
CE	16	168	1.797	0.2898	0.1613	58.9876	2.2736	4.7175	0.0572	0.2013	0.0697	0.0165	0.0753	144.197	242.773
D	8	33	1.8532	0.4544	0.2452	115.477	1.4531	5.093	0.0628	0.1725	0.0549	0.0193	0.054	205.018	374.971
D	8	34	1.8723	0.4939	0.2638	153.825	1.3004	5.5653	0.0578	0.16	0.0548	0.0179	0.0522	196.471	396.286
D	8	35	1.9798	0.4823	0.2436	151.785	1.1744	5.3268	0.0568	0.1752	0.0615	0.021	0.069	194.371	418.071
D	8	36	1.9003	0.4521	0.2379	144.191	1.5306	5.1517	0.0583	0.1761	0.0617	0.0188	0.0632	186.119	380.235
D	8	37	2.0216	0.4794	0.2372	144.935	1.2866	5.3005	0.0548	0.1693	0.0573	0.0172	0.0552	193.34	410.789
D	8	42	1.9666	0.5916	0.3008	180.513	0.9247	6.0488	0.0591	0.1436	0.0505	0.0168	0.0504	232.168	480.997
D	8	43	2.0201	0.4895	0.2423	149.748	1.3819	5.4721	0.0562	0.1649	0.0514	0.0165	0.056	207.633	421.247
D	8	45	2.0181	0.4872	0.2414	143.451	1.3506	5.4069	0.0554	0.164	0.0551	0.0163	0.0548	208.775	432.19
D	8	47	1.9575	0.534	0.2728	163.47	1.0658	5.2074	0.0592	0.1725	0.0615	0.0195	0.0631	222.479	444.591
D	8	48	1.8475	0.5473	0.2962	157.238	1.0914	5.9206	0.0596	0.1442	0.0509	0.0179	0.0501	246.646	477.843
D	8	133	1.7174	0.363	0.2114	72.784	1.6101	4.4612	0.0623		0.0723	0.0171	0.0761	183.283	332.979
D	8	134	1.9194	0.4716	0.2457	84.4019	1.358	5.0289	0.0612	0.1762	0.0571	0.0161	0.0599	204.686	378.741
D	8	135	1.7985	0.4015	0.2232	87.2959	1.6309	5.1528	0.0598	0.1825	0.0625	0.0184	0.0763	186.451	326.881
D	8	136	1.7589	0.4437	0.2522	108.022	1.3099	5.3237	0.0581	0.1641	0.0574	0.0157	0.0546	218.759	395.236
D	8	137	1.764	0.5293	0.3	127.691	1.011	5.819	0.0615	0.145	0.0504	0.017	0.0489	243.891	438.283
D	8	141	1.8255	0.574	0.3145	159.408	1.0965	5.9187	0.062	0.1429	0.0488	0.0156	0.0506		508.555
D	8	144	1.8267	0.3896	0.2133	90.8738	1.6585	4.8668	0.0592	0.185	0.0602	0.0174	0.0611	190.319	352.93
D	8	145	1.7899	0.4213	0.2354	85.7598	1.3662	4.8492	0.0603	0.1829	0.0656	0.0166	0.0658	197.302	359.653
D	8	146	1.8246	0.4269	0.234	80.2897	1.3183	5.0803	0.0598	0.1766	0.0601	0.0175	0.0628	208.849	392.066
D	8	148	1.9088	0.4615	0.2418	85.92	1.5834	4.9896	0.0637	0.1765	0.0603	0.0169	0.0651	209.512	401.231
D	16	2	1.7666	0.4302	0.2435	105.004	1.5	4.827	0.066	0.188	0.0679	0.0188	0.0693	203.618	370.532
D	16	29	1.9027	0.4715	0.2478	161.871	1.6082	5.0504	0.0629	0.1744	0.0588	0.0198	0.0607	225.463	447.617
D	16	30	2.0199	0.5581	0.2763	147.78	1.5636	5.5738	0.0672	0.1543	0.0485	0.0204	0.05	240.493	510.505
D	16	31	1.8898	0.5688	0.301	223.833	1.5686		0.0639	0.1489	0.055	0.0196	0.0563	264.402	519.454
D	16	32	1.9205	0.4845	0.2523	101.275	1.6856	5.1724	0.0657	0.1628	0.0552	0.0184	0.0536	229.258	438.541
D	16	38	1.928	0.4375	0.2269	179.976	1.8101	5.205	0.0595	0.1795	0.0591	0.02	0.0678	183.43	359.414
D	16	39	1.701	0.4514	0.2654	120.221	1.3939	5.2291	0.0604	0.1655	0.0628	0.0175	0.0604	221.227	411.241
D	16	40
D	16	41	1.9172	0.4985	0.26	133.529	1.521	5.4016	0.0619	0.166	0.0582	0.0185	0.0614	215.111	409.342
D	16	44	1.8479	0.5051	0.2733	165.323	1.4879	5.1883	0.0631	0.1678	0.0618	0.019	0.0636	226.053	452.721
D	16	127	1.771	0.4901	0.2767	97.4043	1.5494	5.3686	0.0683	0.1604	0.056	0.0168	0.0606	242.483	445.415
D	16	129	1.7317	0.4107	0.2371	79.1129	1.4237	5.2744	0.061	0.173	0.0538	0.0158	0.0666	198.018	377.642
D	16	130	1.8029	0.4712	0.2614	76.8195		4.9912	0.0611	0.186	0.0717	0.0156	0.0833	210.691	405.151
D	16	131	1.6883	0.333	0.1972	74.334	1.8001	4.9361	0.0592	0.191	0.0607	0.016	0.075	154.99	286.446
D	16	132	1.7649	0.4428	0.2509	94.9039	1.598	5.0364	0.0645	0.1719	0.0619	0.017	0.0683	208.849	383.505
D	16	138	1.7107	0.4246	0.2482	71.0223	1.7388	4.9462	0.067	0.174	0.0573	0.0177	0.0586	220.122	394.646
D	16	139	1.6356	0.3403	0.208	76.425	1.8083	4.7629	0.0637	0.1869	0.0614	0.0183	0.0624	181.383	293.168
D	16	140	1.7286	0.3985	0.2305	85.3277	1.4801	5.2012	0.0598	0.1715	0.0527	0.016	0.0513	198.313	357.763
D	16	142	1.7137	0.3273	0.191	64.7712	1.7029	4.5604	0.0606	0.2061	0.0686	0.0177	0.0724	167.258	303.969
D	16	147	1.7897	0.3811	0.2129	77.1059	1.5798	4.5447	0.0594	0.2003	0.0742	0.0155	0.0759	186.672	338.351
DE	8	70	1.8638	0.4618	0.2478	173.031	1.3457	5.0844	0.0589	0.1791	0.0628	0.0191	0.0651	197.65	412.04
DE	8	74	1.7286	0.4541	0.2627	187.721	1.1586	5.342	0.0567	0.1653	0.0598	0.018	0.0535	220.956	420.49
DE	8	75	1.8232	0.5149	0.2824	203.764	1.2656	5.5427	0.0604	0.1589	0.0565	0.0202	0.0601	234.341	447.278
DE	8	77	1.8516	0.4381	0.2366	118.545	1.523	4.9963	0.0574	0.1815	0.0661	0.0169	0.0658	199.86	383.954
DE	8	78	1.8574	0.4994	0.2689	114.946	1.1814	5.172	0.061	0.1715	0.064	0.0174	0.0634	225.5	427.375
DE	8	81	1.7096	0.4995	0.2922	119.323	0.9602	5.5257	0.062	0.1611	0.0579	0.0199	0.0544	236.625	408.875
DE	8	85	1.9448	0.5055	0.2599	106.954	1.1102	5.0901	0.0624	0.1744	0.0649	0.0177	0.0766	223.142	443.768
DE	8	86	1.7804	0.5166	0.2901	138.732	0.9664	5.5356	0.0596	0.1589	0.0635	0.0165	0.07	236.441	425.347
DE	8	87	1.7838	0.4475	0.2509	101.19	1.437	4.9309	0.0647	0.1786	0.0613	0.022	0.0612	211.501	399.116
DE	8	88	1.7522	0.4507	0.2572	107.862	1.3878	5.2498	0.0612	0.1689	0.0581	0.0178	0.0597	217.874	384.702
DE	8	170	1.7869	0.548	0.3067	125.357	1.1791	5.7796	0.064	0.1439	0.0537	0.0165	0.0503	255.942	450.071
DE	8	173	1.7751	0.4591	0.2586	93.7963	1.1627	5.1208	0.0643	0.1747	0.0688	0.0203	0.0687	203.728	367.349
DE	8	174	1.6381	0.527	0.3217	151.088	0.7903	5.7895	0.0607	0.1488	0.0599	0.0154	0.0589	268.012	468.467
DE	8	175	1.9331	0.4997	0.2585	93.891	1.257	5.1734	0.0645	0.1733	0.0608	0.0199	0.0713	206.454	447.513
DE	8	177	1.7819	0.4379	0.2457	96.5242	1.557	5.2384	0.062	0.1664	0.0553	0.0191	0.0552	208.186	381.681
DE	8	184	1.8454	0.4339	0.2351	90.4929	1.4693	4.8797	0.0605	0.1803	0.0658	0.0163	0.0658	196.029	371.961
DE	8	185	1.778	0.407	0.2289	80.1451	1.2891	5.0368	0.0578	0.1779	0.0618	0.0159	0.0627	191.35	359.846
DE	8	186	1.7281	0.5405	0.3128	157.112	1.0918	5.9543	0.0627	0.1435	0.0509	0.0163	0.0518	265.36	497.193
DE	8	187	1.8218	0.4167	0.2287	88.3728	1.6075	4.8827	0.0641	0.1809	0.0588	0.02	0.0626	194.924	338.949
DE	8	188	1.9164	0.5006	0.2612	111.145	1.2693	5.3388	0.058	0.1645	0.0615	0.0161	0.0671	205.533	425.451
DE	16	69	1.6618	0.3338	0.2009	104.706	2.2432	4.7449	0.0614	0.1894	0.0622	0.0205	0.0641	179.415	303.612
DE	16	71	1.7827	0.5415	0.3037		1.1786		0.0567	0.1423	0.0479	0.0161	0.0494	250.293	470.584
DE	16	72	1.8226	0.4012	0.2201	99.3088	1.6755	4.8072	0.0611	0.1865	0.0668	0.0174	0.0665	194.371	353.536
DE	16	73	1.9695	0.4278	0.2172	85.3011	1.5422	4.848	0.0589	0.1865	0.0614	0.0162	0.0651	186.34	368.78
DE	16	76	1.7984	0.4706	0.2617	135.122	1.4276	5.3901	0.06	0.162	0.0502	0.0165	0.0511	218.316	409.49
DE	16	79	2.0391	0.5287	0.2593	154.729	1.3107	5.0246	0.0625	0.1848	0.0706	0.0201	0.079	220.122	459.266
DE	16	80	2.03	0.4573	0.2253	110.838	1.7649	4.8241	0.0612	0.1852	0.0647	0.0195	0.0646	188.219	392.195
DE	16	82	1.6825	0.3125	0.1857	105.792	1.8674	5.0099	0.0552	0.1868	0.0614	0.0166	0.0643	161.4	253.846
DE	16	83	1.786	0.5322	0.298	116.745	1.0255	5.1944	0.0671	0.1638	0.0594	0.0196	0.0589	249.593	489.95
DE	16	84	1.8828	0.4939	0.2623		1.419	5.1739	0.0594	0.174	0.0687	0.0194	0.0698	210.359	395.012
DE	16	103		0.395	0.2591	109.542	1.7478	5.2357	0.0652	0.1675	0.0566	0.017	0.0636	220.269	356.803
DE	16	169	1.798	0.4751	0.2643	99.8312	1.5203	5.1738	0.0652	0.1673	0.0582	0.0167	0.0607	228.005	433.358
DE	16	171	1.8763	0.4875	0.2598	93.2701	1.1967	4.9997	0.0618	0.178	0.0678	0.0153	0.0759	206.675	404.979
DE	16	172	1.5462	0.4023	0.2602	93.4539	1.5264	4.8356	0.0674	0.1821	0.0727	0.0176	0.072	213.712	343.538
DE	16	176	1.7835	0.3777	0.2118	70.2271	1.7674	4.963	0.0622	0.1771	0.0574	0.0182	0.0566	186.709	357.455
DE	16	179	1.8517	0.4733	0.2556	104.227	1.5606	5.3682	0.0637	0.1632	0.0524	0.0183	0.0555	212.459	428.054
DE	16	180	1.6564	0.3484	0.2104	80.595	1.8006	5.0064	0.0624	0.1814	0.0557	0.0173	0.059	174.998	295.007
DE	16	181	1.8241	0.3984	0.2184	96.2105	1.8053	5.0076	0.0619	0.1824	0.0654	0.0178	0.0673	185.64	355.618
DE	16	182	1.8035	0.4009	0.2223	70.6964	1.6988	4.5579	0.0671	0.1989	0.0719	0.018	0.0793	191.129	342.786
DE	16	183	1.7865	0.5012	0.2805	123.147	1.5189	5.4857	0.0646	0.1509	0.0496	0.0162	0.0474	244.619	451.441
X		125

## Sheet: Mechanical Properties
Left tibial cortical geometry																									Means
Group	Duration (Weeeks)	Mouse	Yield Stress (MPa)	Ultimate Stress (MPa)	Failure Stress (MPa)	Yield Strain (microstrain)	Ultimate Strain (microstrain)	Failure Strain (microstrain)	Post-Yield Strain (microstrain)	Yield Force (N)	Ultimate Force (N)	Failure Force (N)	Yield Deformation (microns)	Ultimate Deformation (microns)	Failure Deformation (microns)	Post-Yield Deformation (microns)	Modulus (GPa)	Stiffness (N/mm)	Pre-Yield Work (mJ)	Post-Yield Work (mJ)	Total Work (mJ)	Pre-Yield Toughness (MPa)	Post-Yield Toughness (MPa)	Total Toughness (MPa)		Yield Stress (MPa)	Ultimate Stress (MPa)	Failure Stress (MPa)	Yield Strain (microstrain)	Ultimate Strain (microstrain)	Failure Strain (microstrain)	Post-Yield Strain (microstrain)	Yield Force (N)	Ultimate Force (N)	Failure Force (N)	Yield Deformation (microns)	Ultimate Deformation (microns)	Failure Deformation (microns)	Post-Yield Deformation (microns)	Modulus (GPa)	Stiffness (N/mm)	Pre-Yield Work (mJ)	Post-Yield Work (mJ)	Total Work (mJ)	Pre-Yield Toughness (MPa)	Post-Yield Toughness (MPa)	Total Toughness (MPa)
B		1	215.199	236.498	228.384	25881.2	31262.1	32719.1	6837.91	23.34	25.65	24.77		334.17	349.744	73.0924	10.0189	101.656	3.2971	1.8117	5.1088	2.844	1.5627	4.4067	B	187.071	196.404	156.558	19282	22696.6	26812.9	6365.33	21.3347	22.388	17.9973	211.148	259.738	312.96	75.1971	11.6413	115.522	2.47084	1.4931	4.54227	1.91015	1.06944	2.94043
B		3	211.715	227.464	226.479	22555.5	26515	27321.7	4766.22	21.51	23.11	23.01		359.371	370.305	64.599	10.5983		3.4834	1.4565	4.9399	2.5297	1.0577	3.5874	C8	188.137	195.302	146.677	17501.8	19938.3	29503.8	11477.8	20.1633	20.9339	16.0138	212.066	246.366	327.2	117.375	12.6957	112.502	2.27719	2.40137	4.66506	1.78349	1.8045	3.32411
B		4	195.296	204.605	102.207	16159.7	18499.4	27927.4	11767.7	20.35	21.32	10.65	212.767	243.573	367.706	154.94	14.1298	111.824	2.3529	2.6938	5.0467	1.715	1.9635	3.6785	D8	198.197	205.223	142.807	16979.2	18130.6	34247.9	16524.1	22.3768	22.5021	16.0433	209.71	229.506	418.991	204.876	13.9739	124.788	2.49421	3.55441	6.05836	1.87058	2.70663	4.56397
B		5	128.4	135.304	132.287	18329.3	22272.2	25315.4	6986.12	22.13	23.32	22.8	193.905	235.618	267.812	73.9062	8.2485	134.385	2.2645	1.6978	3.9622	1.2419	0.93113	2.1731	CE8	184.549	190.584	177.494	17278.3	19637.5	24100.8	6782.15	20.0453	20.9967	19.275	205.09	229.982	285.134	83.5884	12.8956	115.335	2.21348	1.6192	3.78498	1.74037	1.24362	2.95458
B		6	136.736	145.536	144.966	16383	22353	22491.8	6108.72			17.79	164.542	224.501	225.895	61.3527	9.7721	119.403	1.519	1.0753	2.5943	1.2325	0.87244	2.1049	DE8	191.203	199.483	144.203	17822.2	20305.6	33963.8	15882.9	22.12	22.8478	16.9171	203.93	232.675	394.787	188.537	12.7251	131.089	2.41861	3.26165	5.71116	1.82319	2.47259	4.32909
B		7	185.82	191.437	190.803	24410.1	25840.7	26232	1821.89	20.51	21.13	21.06	217.94	230.713	234.206	16.2663	8.4428	104.374	2.3577	0.3401	2.6978	2.3925	0.34512	2.7376	C16	166.758	173.748	145.477	16204.1	18865.8	23939.1	7196.93	18.6445	19.337	16.8844	187.784	210.583	273.032	87.587	11.8973	117.564	1.84762	1.39027	3.23206	1.44214	1.26153	2.74312
B		8	212.132	212.132	211.739	21382.1	21382.1	22086.7	704.644	21.59	21.59	21.55	235.272	235.272	243.026	7.7534	12.4329	115.001	2.4626	0.16723	2.6298	2.199	0.14933	2.3483	D16	190.698	199.531	166.265	17475.5	20583.6	30776.4	13261.9	22.1459	23.2294	19.0263	206.401	243.42	369.625	163.036	13.1854	126.395	2.43599	2.96257	5.41171	1.80654	2.11624	3.93046
B		46	197.266	205.519	108.383	21033.1	23465.7	30461.5	9428.38	21.75	22.66	11.95	241.986	269.972	350.459	108.473	10.7913	103.418	2.8061	1.9854	4.7916	2.2121	1.5652	3.7773	CE16	186.121	194.136	152.692	16855.5	19033.2	25451.3	10998.2	19.7037	20.5363	17.6956	197.401	223.374	330.695	135.134	12.9341	116.653	2.06251	2.07996	4.11231	1.6655	1.64627	3.29756
B		101	157.235	166.714	165.226	18966.5	21647.7	22139.5	3173.06	20.07	21.28	21.09	206.453	235.639	240.993	34.5393	10.0774	118.172	2.135	0.71951	2.8545	1.5366	0.51784	2.0544	DE16	185.45	192.634	135.078	17296.8	20037.5	35252.6	18240.1	21.0641	21.8979	15.5567	202.7	218.385	424.731	222.031	13.0476	123.166	2.30852	3.57246	5.86788	1.69866	2.59801	4.28749
B		102	204.477	215.792	92.6571	17555.1	21874			20.06	21.17	9.09	217.54	271.059			13.5872	107.567	2.3558		8.1975	1.9378			Standard Deviations
B		104	192.93	196.705	161.239	16260.2	17098.4	18703	2442.79	19.42	19.8	16.23	209.381	220.174	240.836	31.4555	13.8161	108.001	2.2108	0.58167	2.7924	1.7056	0.44876	2.1544		Yield Stress (MPa)	Ultimate Stress (MPa)	Failure Stress (MPa)	Yield Strain (microstrain)	Ultimate Strain (microstrain)	Failure Strain (microstrain)	Post-Yield Strain (microstrain)	Yield Force (N)	Ultimate Force (N)	Failure Force (N)	Yield Deformation (microns)	Ultimate Deformation (microns)	Failure Deformation (microns)	Post-Yield Deformation (microns)	Modulus (GPa)	Stiffness (N/mm)	Pre-Yield Work (mJ)	Post-Yield Work (mJ)	Total Work (mJ)	Pre-Yield Toughness (MPa)	Post-Yield Toughness (MPa)	Total Toughness (MPa)
B		105	132.34	143.8	139.98	19172	25304.4	27364	8192.03	19.4	21.08	20.52	198.707	262.266	283.613	84.9059	7.9087	111.859	2.0737	1.7513	3.825	1.3648	1.1527	2.5175	B	32.6264	34.8237	43.1369	3178.21	4359.47	5460.83	4158.47	1.43885	1.64994	4.9841	18.9791	44.8759	83.0469	53.793	2.71958	10.6043	0.47719	1.01423	1.88207	0.475609	0.682139	0.829192
B		106	189.956	206.825		21468.3	29058.5			20.72	22.56		217.633	294.578			10.2239	110.009	2.3625			2.1366			C8	22.394	23.5854	39.4904	2154	1224.99	9935.71	10038.3	2.31366	2.43084	4.22145	19.5314	41.3813	91.202	96.4961	2.58002	13.4965	0.371571	1.9351	2.00678	0.288873	1.41102	1.0344
B		107	182.174	182.174	174.493	15499.2	15499.2	30944.7	15445.4	21.82	21.82	20.9	199.219	199.219	397.746	198.527	14.0341	130.777	2.2715	3.8802	6.1517	1.4755	2.5204	3.9958	D8	29.0521	29.6003	49.9322	1555.86	1946.48	14145.6	14394.8	1.65948	2.15258	5.7231	13.7412	30.2568	178.982	177.068	1.895	11.7123	0.250364	2.92788	3.02893	0.260288	2.43808	2.59838
B		108	242.271	262.503	129.28	16554.3	24106.2	39697.5		23.35	25.3	12.46	215.038	313.137	515.665		17.148	127.231	2.7105		8.4217	2.165			CE8	15.8419	18.9443	20.7675	2086.48	2424.59	5163.06	6039.39	1.51803	1.93146	2.59866	19.2558	27.2818	77.2807	77.5547	1.81782	12.0078	0.35298	1.42078	1.4487	0.282876	1.04952	1.01264
B		178	209.189	209.45	140.244	16902.7	16967.1	21977	5074.31	24	24.03	16.09	225.684	226.544	293.436	67.7519	15.0313	129.159	2.8704	1.2498	4.1202	1.8738	0.81586	2.6897	DE8	17.2834	14.8982	39.6454	1834.49	2411.12	11358	11790.9	1.90279	1.45379	5.52649	12.6535	14.4846	149.392	143.554	1.89551	10.8373	0.294503	2.14394	2.15723	0.231375	1.62426	1.64105
C	8	11	197.188	199.399	198.053	16421.5		28143.3	11721.8	20.51	20.74	20.6	210.113	350.106	360.093	149.98	14.4686	117.617	2.2748	3.0584	5.3332	1.7093	2.2981	4.0074	C16	20.2079	14.9546	42.7851	1813.19	3537.18	7713.82	8223.97	2.00747	2.15975	4.33395	13.4041	37.2024	109.236	103.809	2.22923	9.78189	0.321104	1.49394	1.57514	0.231017	1.33623	1.35661
C	8	14	173.988	177.479	140.754	18610.7	20101.8	40180.7	21570	24.92	25.42	20.16	195.124	210.756	421.273	226.15	10.8333	147.994	2.5942	4.6553	7.2495	1.7275	3.1001	4.8276	D16	14.9281	15.5389	55.6549	1986.22	3610.91	11213.7	11487	2.00651	2.17104	6.18712	13.5884	38.7838	148.229	144.769	1.6345	9.09858	0.307731	2.33128	2.30613	0.292803	1.61537	1.53572
C	8	16	168.951	175.787	75.2036	14963.1	19622.5	38548.9	23585.7	18.04	18.77	8.03	197.908	259.534	509.861	311.953	13.7036	110.629	1.9511	5.0133	6.9645	1.3816	3.5498	4.9314	CE16	30.4797	33.0656	51.4444	2444.08	3845.35	8172.54	10624.6	2.93984	3.02784	3.36588	21.7009	43.2928	141.073	136.718	1.44126	9.56328	0.435635	1.87483	2.04369	0.40031	1.45678	1.58328
C	8	17																							DE16	19.0281	21.4619	52.7042	2708.5	4911.73	15243	14678.3	1.29644	1.97319	6.30829	18.6342	26.3723	181.842	175.087	1.85409	8.59014	0.271622	2.57277	2.63373	0.29385	1.85461	1.93152
C	8	18	214.576	219.185	118.943	18729.6	20206.8	22677.5	3947.95	24.21	24.73	13.42	237.177	255.884	287.171	49.9939	13.7505	122.514	3.0047	1.0358	4.0405	2.103	0.72498	2.828
C	8	20	171.922	184.96	135.688			38846.7	13880.6	22.68	24.4	17.9	235.398	285.004	366.275	130.876	7.6237	106.665	2.8329	2.7565	5.5894	2.2775	2.2162	4.4937
C	8	24	226.701	238.926		18676	21031.9			22.81	24.04		226.392	254.951			15.0668	125.059	2.6748			2.193
C	8	27	201.995	209.247	152.379	17784	20674.2	24426.7	6642.61	21.17	21.93	15.97	234.359	272.445	321.896	87.5368	13.1834	104.846	2.6677	1.7848	4.4525	1.9315	1.2923	3.2239
C	8	28	177.337	183.174	175.114	15110.6	18517	22184.4	7073.73	19.14	19.77	18.9	179.481	219.94	263.501	84.0202	13.7227	124.694	1.8994	1.6166	3.5161	1.4817	1.2611	2.7427
C	8	53	145.271	166.238	155.92	21146.7		29676.9	8530.13	17.46	19.98	18.74	204.008	276.647	286.301	82.2925	7.7026	95.9616	1.8907	1.5604	3.4511	1.6306	1.3458	2.9764
C	8	110	179.027	183.838	179.935	20150.1	21272.4	21893.9	1743.83	19.72	20.25	19.82	226.094	238.687	245.66	19.5666	10.3477	101.583	2.3515	0.39154	2.743	1.9026	0.31679	2.2194
C	8	112	201.421	217.349		15404.1	19084.1			17.83	19.24		216.488	268.207			15.5894	98.1924	2.0956			1.6845
C	8	113	158.377	158.377	94.9559	14464		37273.4	22809.4	17.98	17.98	10.78	183.328	183.328	472.433	289.105	12.819	114.818	1.8159	4.4804	6.2962	1.262	3.1137	4.3757
C	8	115	209.808	220.331	99.2039	17711.6	19528	30727.2	13015.6	19.14	20.1	9.05	231.281	255	401.241	169.96	15.0976	105.474	2.273	2.5676	4.8405	1.908	2.1554	4.0634
C	8	123	166.85	168.01	164.084	19108.6	19310.1	20232.5	1123.9	18.7	18.83	18.39	211.054	213.281	223.468	12.4135	10.1983	103.485	2.0923	0.23275	2.3251	1.6902	0.18802	1.8783
C	8	124	187.62	187.62	181.683	20250.8	20250.8	20834.5	583.723	20.54	20.54	19.89	207.013	207.013	212.98	5.9671	10.5008	112.457	2.1765	0.12123	2.2977	1.9448	0.10833	2.0531
C	8	126	182.175	182.175	158.97	14309.2		22584.6	8275.36	19.47	19.47	16.99	176.214	176.214	278.122	101.908	14.7764	128.24	1.7835	1.7849	3.5684	1.3551	1.3562	2.7112
C	8	128	205.633	222.042	104.016	18430.5	22127.5	54680.5	36249.9	21.43	23.14	10.84	226.926	272.445			13.0236	110.234	2.587	6.6973	9.2843	2.0161	5.2195
C	8	149	217.631	221.303	211.934	16258.8	17470.9	19149.1	2890.27	17.19	17.48	16.74	218.829	235.142	257.729	38.9003	16.1143	94.5693	2.0239	0.66507	2.6889	1.9038	0.6256	2.5294
C	16	9	183.572	183.572	179.624		23803.5	24840.2	1036.67	21.39	21.39	20.93	206.966	206.966	215.98	9.0136	8.802	117.959	2.2238	0.18948	2.4133		0.18703	2.382
C	16	10	158.615	177.516	166.348	13678.8	17976.7	20709.6	7030.75	14.77	16.53	15.49	177.124	232.776	268.163	91.0395	14.1542	101.787	1.4736	1.449	2.9226	1.2221	1.2017	2.4238
C	16	12	167.13	172.268	170.96	17564.6	22679.3	22870.8	5306.25	17.89	18.44	18.3	182.235	235.301	237.288	55.0531	11.1354	114.886	1.78	0.98688	2.7669	1.6028	0.88862	2.4914
C	16	13	153.291	158.856	155.991	19384.5	22033.4	22411.5	3026.98	18.73	19.41	19.06	193.141	219.534	223.301	30.1598	8.952	109.779	1.9781	0.57779	2.5559	1.6248	0.4746	2.0994
C	16	15	190.984	202.989	57.9046	16879.6	21089.6	40468.4	23588.8	20.68	21.98		202.74	253.305	486.063	283.323	13.5981	122.59	2.2433	3.3449	5.5882	1.7249	2.5719	4.2968
C	16	19	164.298	183.993	179.339	18829.1	25921.5	28904.5	10075.3	19.77	22.14	21.58	184.614	254.152	283.399	98.7855	10.4402	128.13	1.9082	2.1104	4.0186	1.6174	1.7888	3.4061
C	16	21	170.004	178.674	170.403	15832	20761.5	22382.9	6550.86	17.06	17.93	17.1	198.289	260.028	280.335	82.0466	12.6817	101.609	1.8583	1.4385	3.2968	1.4786	1.1446	2.6231
C	16	22	112.931		112.931	17947.7	17947.7	17947.7	0	16.8	16.8	16.8	158.589	158.589	158.589	0	7.34	123.574	1.4271	0	1.4271	1.0856	0	1.0856
C	16	23	153.077	153.077	152.818	14623.5	14623.5	14857.7	234.191	17.71	17.71	17.68		152.362	154.802	2.44	10.7899	119.813	1.3751	0.043182	1.4183	1.1408	0.035824	1.1766
C	16	25	150.228	150.228	148.872	18307.1	18307.1	18507.3	200.214	19.94	19.94	19.76	195.687	195.687	197.827	2.1401	9.6068	119.291	2.0098	0.042509	2.0523	1.4166	0.029962	1.4465
C	16	111	212.722		212.817	16589.5	19617.9	20091.8	3502.29	22.34	23.41	22.35	214.039	253.111	259.225	45.1867	15.0287	122.33	2.5875	1.0406	3.6281	1.9097	0.76798	2.6776
C	16	114	182.554	182.554	180.189	17760.6	17760.6	18411	650.409	20.07	20.07	19.81	192.427	192.427	199.474	7.0468	11.5731	117.436	2.0469	0.14037	2.1873	1.7184	0.11784	1.8363
C	16	116	170.202	170.202	166.557	16017.4	16017.4	16392.6	375.224	18.21	18.21	17.82	184.421	184.421	188.742	4.3203	12.2235	113.585	1.8305	0.077798	1.9083	1.4859	0.063155	1.5491
C	16	117	182.934	189.445	59.6582	14186.6	16254.7			20.79	21.53	6.78	179.133	205.246			15.2094	136.891	2.095			1.4599	4.4665	5.9264
C	16	118	164.674	189.84	175.197	16864.8	24820.6	25922.4	9057.64	18.78	21.65	19.98	185.634	273.206	285.333	99.6992	11.6086	120.275	1.8636	2.0597	3.9233	1.4846	1.6408	3.1254
C	16	119	160.429	164.229	140.903	13183	15047.7	28311.3	15128.3	15.2	15.56	13.35	181.837	207.556	390.505	208.668	14.6301	100.494	1.5706	2.9114	4.482	1.2018	2.2278	3.4296
C	16	120	145.587	145.587	145.587	14640.1	14640.1	14640.1	0	17.13	17.13	17.13		152.062	152.062	0	10.5009	118.956	1.3115	0	1.3115	1.0732	0	1.0732
C	16	121	177.171	177.171	105.609	15133.1	15133.1	39390.4	24257.3	19.41	19.41	11.57	188.754	188.754	491.312	302.559	13.8421	121.582	1.9654	4.8811	6.8465	1.4383	3.5721	5.0104
C	16	122	163.535	176.04	82.3538	14319.8	16745.4	33843.3	19523.5	16.74	18.02	8.43	187.096	218.788	442.181	255.085	13.7134	107.439	1.6987	3.7312	5.43	1.2701	2.7899	4.06
C	16	143	171.226	171.226		16135	16135			19.48	19.48		167.387	167.387			12.1158	132.867	1.7055			1.4451
CE	8	49	173.571	173.571	167.285	19064.2	19064.2	20927	1862.77	18.5	18.5	17.83	222.021	222.021	243.715	21.6938	10.284	94.1196	2.1701	0.39337	2.5634	1.7482	0.31691	2.0652
CE	8	54	163.608	168.576	160.476	13614.4	15297.7	19651.9	6037.52			14.86	185.103	207.99	267.19	82.0869	14.4841	98.6469	1.5585	1.2501	2.8085	1.2379	0.9929	2.2308
CE	8	56	156.333	165.508	137.263	14670.7	21187.1	32851	18180.2	17.38	18.4	15.26	188.529	272.268	422.157	233.628	12.5745	108.784	1.8055	4.0245	5.83	1.2638	2.817	4.0808
CE	8	57	188.438	188.438	178.865	21967.6	21967.6	23879.1	1911.42	23.03	23.03	21.86	214.465	214.465	233.125	18.6608	9.5909	120.064	2.6745	0.41487	3.0894	2.2416	0.34771	2.5893
CE	8	58	185.581	189.807	188.774	16362.5	17109.6	17760.6	1398.09	19.76	20.21	20.1	179.607	187.807	194.953	15.3464	13.3525	129.522	1.9193	0.30772	2.227	1.6421	0.26328	1.9054
CE	8	59	199.77	216.02	204.539	18663.9	22726.8	27379.4	8715.56	22.62	24.46	23.16	195.898	238.544	287.378	91.4796	12.4744	134.571	2.3383	2.1788	4.5171	1.9675	1.8332	3.8007
CE	8	65	190.281	196.261		16676.5	18111.5			19.73	20.35		216.994	235.667			13.5597	108.053	2.2988			1.7038
CE	8	66
CE	8	67	176.394	178.554	157.675	14504.8	24387.4	31917.5	17412.6	19.6	19.84	17.52	182.407		401.382	218.975	14.1613	125.125	2.0084	4.1599	6.1684	1.4373	2.9771	4.4144
CE	8	68	206.909	223.812	217.804	17109.3	20288.6	20985.7	3876.37	20.32	21.98	21.39	220.566	261.552	270.539	49.9726	14.1773	108.002	2.4257	1.0657	3.4914	1.9159	0.84174	2.7577
CE	8	154	197.658	199.05		16109.9	16361.2			21.3	21.45		211.573	214.873			14.5928	119.74	2.4491			1.7305
CE	8	155				18401.7	21124.2			20.99	22.48		243.413	279.425			15.4903	104.141	2.6558			2.2577
CE	8	156	193.073	195.99	175.786	16089.2	17428.1	31709.4	15620.1	17.87	18.14	16.27	207.175	224.415	408.309	201.134	14.0285	100.835	2.0199	3.5076	5.5274	1.6948	2.9431	4.6379
CE	8	157	207.229	216.812	174.562	15976.9	18088.5	25268.5	9291.65	20.11	21.04	16.94	211.547	239.506	334.575	123.029	15.6716	114.858	2.2842	2.4337	4.7179	1.7777	1.894	3.6718
CE	8	158	158.551	159.216	151.733	17512.2	18082	18563.9	1051.66	19.07	19.15	18.25	178.074	183.867	188.768	10.6939	10.6511	125.985	1.8241	0.20325	2.0274	1.4915	0.16618	1.6577
CE	8	159	184.223	184.869	184.869	20398.3	20585.3	20585.3	186.988	19.94	20.01	20.01	218.9	220.907	220.907	2.0066	10.1662	102.539	2.3174	0.040065	2.3575	1.9951	0.034493	2.0296
CE	8	164	178.52	200.49	196.21	16766	22241	22887.1	6121.18	18.77	21.08	20.63	181.648	240.966	247.966	66.3188	12.5048	121.354	1.833	1.3408	3.1738	1.6091	1.177	2.7861
CE	8	165	197.407	198.602	178.766	19757.9	20077.3	29175	9417.13		24.93	22.44	235.03	238.83	347.052	112.022	12.3383	130.2	3.009	2.6632	5.6722	2.0151	1.7836	3.7987
CE	8	166	196.597	207.191	197.552	17021.6	21365.1	24452.7	7431.09	20.6	21.71	20.7	206.993	259.812	297.36	90.3666	13.7022	118.066	2.2636	1.9237	4.1873	1.7764	1.5097	3.2862
CE	8	167	167.746	167.746	167.746	17619.1	17619.1	17619.1	0	21.18	21.18	21.18	196.759	196.759	196.759	0	11.2114	126.76	2.201	0	2.201	1.561	0	1.561
CE	16	26	143.548	152.468	120.135	13452.7	20974.6	31424.1	17971.4	15.45	16.41	12.93	176.556	275.276	412.418	235.862	12.8408	105.304	1.5393	3.641	5.1803	1.0897	2.5776	3.6673
CE	16	50	210.941	225.299		17642	20413.3			21.89	23.38		230.525	266.738			15.114	120.031	2.6055			1.9215
CE	16	51	170.893	174.449	150.445	19329.1	20545.9	29903	10573.9	17.3	17.66	15.23	195.709	208.028	302.77	107.061	10.2301	102.283	1.8004	1.7397	3.5401	1.7565	1.6973	3.4538
CE	16	52	260.074	260.074	157.563	15910.1	15910.1	36650.5	20740.3	27.4	27.4	16.6	194.622	194.622	448.329	253.707			2.8251	5.1994	8.0245	2.1921	4.0345	6.2266
CE	16	55	196.306	209.2	190.517	19826.7	23862.1	26136.7	6309.94	22.38	23.85	21.72	213.918	257.457	281.999	68.0804	12.085	127.696	2.4548	1.5789	4.0337	1.9957	1.2836	3.2793
CE	16	60	158.776	158.776	158.776	15950.4	15950.4	16074.1	123.663	17.71	17.71	17.71	193.475	193.475	194.975	1.5	12.0863	111.141	1.8015	0.026557	1.8281	1.3315	0.019629	1.3512
CE	16	61
CE	16	62	191.265	192.457	189.901	20975.5	21266.9	22214.5	1238.92	22.45	22.59	22.29	216.939	219.952	229.752	12.8134	11.8671	134.68	2.4215	0.28713	2.7087	1.9947	0.23653	2.2313
CE	16	63	173.252	173.252	160.14	17853.5	17853.5	21461.3	3607.8	17.97	17.97	16.61	183.168	183.168	220.182	37.0142	10.7886	109.07	1.7035	0.64071	2.3442	1.6008	0.6021	2.2029
CE	16	64	172.916	172.916	46.8889	13719.6	13719.6		32796.9	16.89	16.89		176.582	176.582	598.704	422.122	14.239	108.062	1.6246	4.471	6.0955	1.2922	3.5563	4.8485
CE	16	109	168.054	168.054	124.945	15102	15102	27287.2	12185.2	19.18	19.18	14.26	186.727	186.727	337.391	150.663	12.8808	118.896	1.8608	2.3813	4.242	1.3186	1.6875	3.0061
CE	16	150	151.162	151.162	150.208	12598.5	12598.5	12664.4	65.929	15.86	15.86	15.76	159.256	159.256	160.09	0.8334	13.7733	114.32	1.3492	0.013176	1.3624	1.0173	0.0099345	1.0272
CE	16	151	217.955	228.562	225.338	18642.9	20863.2	20971.2	2328.25	20.96	21.98	21.67	209.413	234.352	235.566	26.1529	14.0462	120.253	2.3003	0.56315	2.8635	2.1295	0.52133	2.6508
CE	16	152	218.373	251.906	240.339	19702.2	27589.5	28092.9	8390.63	18.69	21.56	20.57	231.741	324.512	330.433	98.6921	13.8115	100.499	2.198	2.0169	4.2149	2.1834	2.0035	4.1869
CE	16	153	201.134	208.708	203.191	19564.6	21375.1	22259.4	2694.73	21.51	22.32	21.73	207.692	226.912	236.299	28.6065	12.1742	122.644	2.3418	0.63002	2.9718	2.0627	0.55494	2.6177
CE	16	160	158.054	158.054	157.711	14808.3	14808.3	15017.5	209.227	18.45	18.45	18.41	166.561	166.561	168.915	2.3534	12.287	127.517	1.5887	0.04341	1.6321	1.21	0.033062	1.2431
CE	16	161	199.425	217.527	121.485	17487.6	21872.3	44385.2	26897.5	19.83	21.63	12.08	214.967	268.866	545.605	330.639	14.0188	113.4	2.2308	5.9921	8.223	1.8251	4.9023	6.7274
CE	16	162	208.498	211.411	42.846	17450.6	18260.3		29391.7	22.19	22.5		223.845	234.232	600.864	377.018	14.0716	116.751	2.6368	2.7784	5.4151	1.9314	2.0352	3.9666
CE	16	163	194.419	200.649	139.08	15279.7	16556.2	30407.6	15127.9	21.22	21.9	15.18	197.419	213.912	392.877	195.457	15.247	128.8	2.2815	3.831	6.1125	1.6178	2.7167	4.3345
CE	16	168	141.255	173.668	168.943	14958.4	22109.4	22271.6	7313.21	17.04	20.95	20.38	171.495	253.48	255.34	83.8444	11.2528	118.402	1.6236	1.6055	3.2291	1.174	1.1608	2.3348
D	8	33	216.052	250.924		17868.5				24.72			200.737	302.514			14.2116	144.742	2.6079			2.0289
D	8	34	218.395	225.763	102.68	18063.7	19439.8	43654.6	25591	23.12	23.9	10.87		272.058	610.939	358.142	14.5005	109.688	3.0491	5.7109	8.76	2.0581	3.8547	5.9128
D	8	35	228.431	239.898	238.696	19008.4	21689.9	22284.7	3276.3	24.7	25.94	25.81	235.664	268.909	276.283	40.6193	13.7994	120.353		1.0357	4.1404	2.316	0.77259	3.0886
D	8	36	210.864	213.314		16448.2	16968.2			24.1	24.38		193.764	199.891			14.7176	142.789	2.5546			1.8973
D	8	37	140.246	140.246	140.246	19868	19868	19868	0	20.56	20.56	20.56	187.946	187.946	187.946	0		124.231	1.9207	0	1.9207	1.385	0	1.385
D	8	42	218.52	218.52	76.1988	15542.5	15542.5	42999.4	27456.8	22.77	22.77	7.94	208.305	208.305	576.288	367.983	16.4683	128.039	2.5669	5.914	8.4809	1.838	4.2348	6.0728
D	8	43	195.476	195.656	166.38	16529	16587.4	28865.2	12336.2	21.7	21.72	18.47	218.679	219.452	381.888	163.209	13.8716	116.394	2.6197	2.9449	5.5646	1.7837	2.0052	3.7889
D	8	45	133.374	158.04		13411.7	17050.8				17.94			194.282			12.1772	121.316
D	8	47	207.723	211.936		16237.7	17986.3			22.68	23.14		210.672	233.358			15.1443	127.446	2.5817			1.8225
D	8	48	256.14	260.293	156.692	17908.1	19419.6	53298.7	35390.6	22.82	23.19	13.96	233.485	253.191	694.904	461.419	17.1513	117.2	2.8223	8.3465	11.1688	2.4297	7.1855	9.6152
D	8	133	195.72	202.256	113.878	16449.9	18103.2	36347.3	19897.4	21.26	21.97	12.37	205.493	226.145	454.052	248.559	14.197	123.45	2.342	4.3981	6.74	1.7259	3.2411	4.9671
D	8	134	183.257	185.691	182.771	17645.3	18520.2	19294	1648.74	22.59	22.89	22.53	195.638	205.338	213.918	18.28	12.1543	135.132	2.3559	0.41547	2.7713	1.7237	0.30399	2.0277
D	8	135	219.42	219.42		16047.2	16047.2			23.32	23.32		210.691	210.691			15.9009	128.715	2.6967			1.9325
D	8	136	208.077	208.79	198.401	15804.2	16179	17086.1	1281.92	20.43	20.5	19.48	215.346	220.453	232.814	17.4673	16.2813	117.319	2.3359	0.35292	2.6888	1.746	0.26379	2.0098
D	8	137	196.33	199.224	184.755	18547.2	19230.7	22628.2	4080.99	21.71	22.03	20.43	213.639	221.512	260.647	47.0075	12.2595	117.691	2.4784	1.004	3.4824	1.9458	0.78821	2.734
D	8	141	181.956	184.558	66.6304	15448.9	16935.4	43782.8	28333.9	19.58	19.86	7.17	199.807	219.034	566.262	366.455	13.5547	112.778	2.2043	5.3631	7.5674	1.5838	3.8535	5.4373
D	8	144	218.073	233.657	109.87	18720.9	22201.5	62691.6	43970.8	22.25	23.84	11.21	197.819	234.597	662.446	464.627	13.5275	130.619	2.3562	8.1976	10.5538	2.1854	7.6036	9.789
D	8	145	168.382	183.039	134.251			37388.4	14122.4	24.47	26.6	19.51	218.644	263.802	351.36	132.717	9.0417	139.821	2.6471	3.1818	5.8289	1.9383	2.3298	4.2681
D	8	146	189.259	189.259	87.6246	15740.5	15740.5	44310	28569.5	23.37	23.37	10.82	199.138	199.138	560.58	361.442	14.2136	138.73	2.4615	5.9622	8.4236	1.5756	3.8165	5.3922
D	8	148	178.253	183.972	183.035	17315.8	18840	19220.1	1904.36	19.01	19.62	19.52	229.314	249.5	254.534	25.2197	12.3312	99.3033	2.2949	0.48892	2.7838	1.6249	0.34618	1.9711
D	16	2	211.068	227.419	223.727	20630.1	26307.7	27379	6748.85	24.01	25.87	25.45	212.997	271.616	282.676	69.679	12.0415	132.672	2.6607	1.7624	4.4231	2.2655	1.5006	3.766
D	16	29	188.545	188.545		16852.1	16852.1			20.65	20.65		203.393	203.393			12.9463	117.482	2.2257			1.6837
D	16	30	198.586	203.502	201.807	18957.6	20416.3	20697.2	1739.57	23.43	24.01	23.81	206.984	222.911	225.978	18.9931	11.9418	129.045	2.6274	0.451	3.0784	2.0396	0.35011	2.3898
D	16	31	179.167	184.766	120.057	14516.7	16034	41027.8	26511	19.52	20.13	13.08	198.874	219.66	562.065	363.191	14.5245	115.509	2.1507	6.0283	8.1791	1.441	4.0389	5.4799
D	16	32	214.174	219.579	59.4493	18050	19617.8	49384	31334	24.57	25.19	6.82	226.49	246.163	619.669	393.178	14.3959	131.614	2.909	4.5441	7.4531	2.0209	3.1567	5.1776
D	16	38	184.953	184.953	184.953	16584.6	16584.6	16584.6	0	22.14	22.14	22.14	202.319	202.319	202.319	0	13.5633	133.091	2.2344	0	2.2344	1.5301	0	1.5301
D	16	39
D	16	40
D	16	41	172.768	195.261	164.453	14607	25513	31975.8	17368.8	19.74	22.31	18.79	178.767	312.239	391.334	212.567	14.0759	131.412	1.9794	4.4698	6.4492	1.4156	3.1965	4.6121
D	16	44	190.933	196.897	189.926	21135.7	23130.4	23996.3	2860.52	24.65	25.42	24.52	214.817	235.09	243.89	29.0734	10.3179	131.062	2.799	0.7281	3.5271	2.1331	0.55489	2.688
D	16	127	188.292	197.905	79.7264	15839	18235.9	44498.1	28659.1	21.35	22.44	9.04	201.846	232.392	567.067	365.221	14.3011	127.246	2.2903	6.2487	8.539	1.585	4.3245	5.9094
D	16	129	169.356	176.64	138.943	20114.6	22586.1	48203	28088.3	21.16	22.07	17.36	221.259	248.445	530.229	308.969	10.2228	116.117	2.4126	5.9438	8.3564	1.7555	4.3247	6.0802
D	16	130			267.765	18436.7	21596.2	21774.1	3337.43	24.88	27.03	26.97	215.51	252.442	254.522	39.0119	16.0939	138.677	2.8001	1.0173	3.8174	2.3783	0.86406	3.2423
D	16	131	200.959	200.959	200.327	16104.5	16104.5	16218.8	114.23	22.26	22.26	22.19	182.345	182.345	183.639	1.2934	14.1401	138.332	2.178	0.028766	2.2068	1.7366	0.022936	1.7595
D	16	132	211.211	218.041	205.072	17782.1	26039.1	35539.8	17757.7	24.43	25.22	23.72	210.937	308.883	421.584	210.647	13.5864	132.478	2.7965	5.0958	7.8923	2.0381	3.7139	5.7521
D	16	138	169.819	197.258	107.731	17839.2	24627.2	41412.9	23573.8	19.31	22.43	12.25	219.014	302.352	508.432	289.418	11.3024	104.682	2.2246	4.7036	6.9281	1.5935	3.3693	4.9628
D	16	139
D	16	140	206.262	224.304	213.028	17219.6	20764.9	23080.8	5861.11	23.78	25.86	24.56	222.578	268.403	298.337	75.7595	13.9791	124.685	2.8021	1.904	4.7061	1.8803	1.2777	3.158
D	16	142	179.106	181	161.52	17456.9	18364.3	21231.6	3774.7	19.86	20.07	17.91	194.707	204.827	236.808	42.1013	12.0128	119.427	2.0696	0.8231	2.8927	1.6734	0.66553	2.339
D	16	147	185.966	195.47	141.761	14957.2	17146.6	29418.6	14461.4	20.74	21.8	15.81	195.973	224.659	385.45	189.477	14.7061	125.178	2.2517	3.6524	5.9041	1.5409	2.4995	4.0405
DE	8	70	204.794	213.218		15197.6	17231.1			21.88	22.78		205.525	233.025			16.0767	127.01	2.4559			1.6997
DE	8	74	178.826	187.936	180.466	20268.9	23922.1	25351.5	5082.53	19.63	20.63	19.81	198.44	234.206	248.2	49.7599	9.8253	110.163	2.1133	1.0045	3.1178	1.9664	0.93469	2.9011
DE	8	75	199.106	201.143	136.036	16185.3	18293.8	39914.2	23728.9	20.52	20.73	14.02	195.126	220.546	481.197	286.071	14.7293	125.916	2.167	5.2422	7.4092	1.7441	4.2191	5.9633
DE	8	77	201.829	210.793	163.361	17736.2	19094.5	38971.7	21235.5	23.19	24.22	18.77	218.405	235.131	479.901	261.496	13.9697	130.347	2.6171	5.6761	8.2932	1.8497	4.0117	5.8614
DE	8	78	204.663	204.663	200.654	21403.9	21403.9	21590.1	186.287	26.04	26.04	25.53	227.536	227.536	229.516	1.9803	11.6593	139.546	3.0103	0.051184	3.0615	2.2256	0.037842	2.2635
DE	8	81	192.776	201.889	192.041	20895.7	23020.3	24575.7	3680	26.23		26.13	204.036	224.782	239.969	35.9334	10.7714	150.096	2.797	0.96577	3.7628	2.1052	0.7269	2.8321
DE	8	85	212.748	214.401	128.604	16531.4	17334.5	29998	13466.6	23.16	23.34	14	205.031	214.991	372.051	167.019	14.7477	129.446	2.6287	3.1589	5.7876	1.9469	2.3397	4.2866
DE	8	86	180.006	191.549	100.335	19337.5	23588.2	52177.5	32840.1	22.3	23.73	12.43	201.952	246.344	544.918	342.967	10.6422	126.241	2.4168	5.7424	8.1592	1.868	4.4384	6.3064
DE	8	87	218.381	227.319	67.431	19244.5	20477.9	55396.9	36152.5	21.99	22.89	6.79		260.658	705.136	460.177	13.0905		2.8798	4.8502	7.73	2.2468	3.7841	6.0309
DE	8	88	197.344	207.589	70.3844	16278.1	18764.8	45636.7	29358.6	22.15	23.3	7.9	208.592	240.458	584.802	376.209	14.1853	124.25	2.5233	5.1675	7.6908	1.7544	3.5928	5.3472
DE	8	170	164.911	186.34	186.34	18399	25411.2	25411.2	7012.23	18.7	21.13	21.13	224.754		310.413	85.6584	10.5052		2.2294	1.7281	3.9575	1.6095	1.2475	2.857
DE	8	173	165.177	165.177	159.184	18339.6	18339.6	19342.4	1002.79	23.15	23.15	22.31	179.605		189.425	9.8206	10.4953	150.2	2.1352	0.22325	2.3584	1.5556	0.16265	1.7183
DE	8	174	155.02	183.01		16050				20.16	23.8						11.0616	139.121	1.8561			1.3803
DE	8	175	192.447	199.78	109.742	16674.8	19402	43557.6	26882.8	21.78	22.61	12.42	207.226	241.118	541.312	334.086	13.8059	125.727	2.4122	6.1353	8.5475	1.7151	4.3622	6.0773
DE	8	177	173.402	175.611	150.463	17397.3	18477.2	24503.6	7106.32	20.41	20.67	17.71	190.96	202.813	268.962	78.0018	11.7214	125.692	2.1029	1.5337	3.6366	1.6277	1.1871	2.8148
DE	8	184	197.398	200.985	156.448	16053.5	18599.2	25676	9622.5	22.56	22.97	17.88	193.932	224.685	310.175	116.243	14.5358	137.517	2.3811	2.4477	4.8288	1.7247	1.7729	3.4975
DE	8	185	189.769	200.545	174.716	17754.4	21503.5	24304.8	6550.36	23.07	24.38	21.24	210.985	255.537	288.826	77.8412	12.4622	127.489	2.617	1.8184	4.4353	1.8115	1.2587	3.0702
DE	8	186
DE	8	187	206.515	210.529	140.712	19126	21257.3	44326	25199.9	21.09	21.5	14.37	207.779	230.932	481.544	273.764	12.4152	116.708	2.3504	4.5595	6.91	2.1186	4.1098	6.2283
DE	8	188	197.754	207.7	134.53	15748.7	19380.3	36650.6	20901.9	22.27	23.39	15.15	186.932	230.038	435.03	248.098	15.0769	143.043	2.2601	5.1434	7.4035	1.6908	3.8479	5.5387
DE	16	69	198.456	232.471	201.645	21511	29760.8	39934.3	18423.3	18.67	21.87	18.97	239.708		445.007	205.3	11.1299		2.313	4.1443	6.4573	2.2064	3.9532	6.1596
DE	16	71	192.64	206.412	45.3121	21433.1	25170.7	60310.5	38877.4	22.66	24.28	5.33	233.045	273.684	655.763	422.718	11.7177	126.765	2.5792	6.583	9.1622	2.0166	5.147	7.1636
DE	16	72	174.206	175.483	94.2091	16170.5	16539	47352.8	31182.3	20.47	20.62	11.07	206.26	210.96	603.999	397.74	12.6753	116.767	2.3115	6.5279	8.8394	1.5422	4.3554	5.8976
DE	16	73	166.867	166.867	166.867	16512.7	16512.7	16512.7	0	21.24	21.24	21.24	186.953	186.953	186.953	0	11.9149	133.956	1.9882	0	1.9882	1.3796	0	1.3796
DE	16	76	229.342	241.622	60.687	16795.2	19752.6	53563.6	36768.4	22.41	23.61	5.93	220.345	259.144	702.73	482.384	15.7761	117.501	2.6972	5.3592	8.0564	2.1039	4.1805	6.2844
DE	16	79
DE	16	80	160.817	176.479	176.479	17633.5	22620.3	22620.3	4986.76	21.46	23.55	23.55	177.199	227.311	227.311	50.1119	10.5384	139.943	2.0437	1.1402	3.1839	1.524	0.85028	2.3743
DE	16	82	189.081	203.863		22413.8	26861.7			20.21	21.79						12.7015	106.326	2.5442			1.8642
DE	16	83	179.465	187.977	184.363	19292.6	21561	22599.7	3307.1	22.35	23.41	22.96	200.599	224.185	234.985	34.3863	10.606	127.032	2.392	0.79341	3.1854	1.8473	0.61272	2.46
DE	16	84	161.149	170.856	93.0597	20182.1	22400.9	63554.3	43372.2	22.91	24.29	13.23	194.278	215.637	611.791	417.513	9.1033	134.442	2.4132	6.9606	9.3738	1.7633	5.0862	6.8495
DE	16	103	210.19	210.19	64.9072	16882.2	16882.2	49250.9	32368.7	21.47	21.47	6.63	214.673	214.673	626.269	411.597	14.5888	117.191	2.424	4.7872	7.2112	1.8662	3.6857	5.5519
DE	16	169	201.329	204.417	203.863	18977	20722.7	21081.2	2104.19		25.82	25.75	195.463	213.443	217.136	21.6731	11.9675		2.6992	0.55598	3.2552	2.0747	0.42735	2.5021
DE	16	171	186.501	186.501	151.272	14329.1	14329.1	38137.5	23808.4	20.17	20.17	16.36	188.007	188.007	500.389	312.382	14.988	123.542	2.0923	5.5354	7.6277	1.4745	3.9009	5.3755
DE	16	172	171.987	179.874	131.874	14340.8	19095.1	29345.7	15004.9	20.28	21.21	15.55	188.1	250.459	384.91	196.81	14.1137	126.882	2.1194	3.6989	5.8183	1.3703	2.3916	3.7619
DE	16	176	160.063	160.063	154.297	13779.2	13779.2	15389.2	1609.93		17.21	16.59	179.969	179.969	200.996	21.0271	13.5245	111.337	1.7155	0.35928	2.0747	1.2216	0.25584	1.4774
DE	16	179	203.947	206.639	205.804	18263.5	18794.2	18843.2	579.735	21.97	22.26	22.17	231.019	237.732	238.352	7.3332	14.6574	124.826	2.6124	0.16213	2.7745	1.9172	0.11898	2.0362
DE	16	180	163.425	174.361	91.1051	13811.8	29164.3	42235.7	28423.8	18.53	19.77	10.33	186.808		571.247	384.439	14.0833	118.064	1.9457	6.8721	8.8178	1.2687	4.4811	5.7499
DE	16	181	187.491	187.491	91.1381	15244.8	15244.8	41125.8	25881	21.93	21.93	10.66	209.245	209.245	564.48	355.234	14.5611	124.085	2.4694	5.5931	8.0625	1.5382	3.4839	5.022
DE	16	182	195.047	195.506	172.446	15619.3	15823.2	26987.2	11368	21.23	21.28	18.77	193.979	196.513	335.161	141.182	14.5639	127.642	2.2706	2.8683	5.1389	1.6797	2.1219	3.8016
DE	16	183	191.552	192.979	142.07	15447.3	15698.5	25702.8	10255.5	20.13	20.28	14.93	202.947	206.247	337.683	134.737	14.6923	117.522	2.2312	2.3633	4.5945	1.616	1.7117	3.3278
X		125
